# Supplementary material for: Dysregulated CREB3 cleavage at the nuclear membrane induces karyoptosis-mediated cell death
Source: Exp Mol Med. 2024 Mar 13;56(3):686–99. doi: 10.1038/s12276-024-01195-1 (PMC10985101; doi:10.1038/s12276-024-01195-1)
Supplement: Supplementary file 2 — Supplementary Table S1 and S2 [file 12276_2024_1195_MOESM2_ESM.xlsx]

## Sheet: Heatmap No12
Cluster ID	Type	Name	P value	Enrichment	Total	In cluster	Cluster size	Ben. Ho. FDR
-4517	GOBP slim name	vesicle-mediated transport	1.1596e-22	1.5588	335	237	2051	3.3512e-20
-4517	GOBP name	vesicle-mediated transport	1.1596e-22	1.5588	335	237	2051	9.018e-19
-4517	GOBP name	cellular macromolecule catabolic process	2.5993e-19	1.5453	298	209	2051	2.8878e-16
-4517	GOBP name	regulation of catalytic activity	7.4259e-16	1.3591	522	322	2051	4.4424e-13
-4517	GOBP name	macromolecule catabolic process	7.915e-16	1.4479	350	230	2051	4.3968e-13
-4517	GOBP name	regulation of molecular function	2.1584e-15	1.3164	631	377	2051	1.1191e-12
-4517	GOBP name	innate immune response	6.1786e-15	1.5951	192	139	2051	2.8265e-12
-4517	GOBP name	regulation of cellular protein metabolic process	1.8101e-14	1.3514	494	303	2051	7.4091e-12
-4517	GOBP name	immune response-activating signal transduction	2.0453e-14	1.7969	103	84	2051	7.953e-12
-4517	GOBP name	regulation of protein metabolic process	5.5615e-14	1.3338	522	316	2051	1.966e-11
-4517	GOBP name	immune response-regulating signaling pathway	5.8981e-14	1.7796	104	84	2051	1.9943e-11
-4517	GOBP name	immune response-activating cell surface receptor signaling pathway	5.9523e-14	1.9279	72	63	2051	1.9288e-11
-4517	GOBP name	innate immune response-activating signal transduction	1.6301e-13	1.8048	94	77	2051	5.071e-11
-4517	GOBP name	immune response-regulating cell surface receptor signaling pathway	2.4027e-13	1.9015	73	63	2051	7.1869e-11
-4517	GOBP name	DNA damage response, signal transduction by p53 class mediator resulting in cell cycle arrest	8.3742e-13	2.2033	35	35	2051	2.4121e-10
-4517	GOBP name	stimulatory C-type lectin receptor signaling pathway	1.3868e-12	1.9505	61	54	2051	3.719e-10
-4517	GOBP name	innate immune response activating cell surface receptor signaling pathway	1.3868e-12	1.9505	61	54	2051	3.8519e-10
-4517	GOBP name	activation of immune response	1.606e-12	1.7182	109	85	2051	4.1634e-10
-4517	GOBP name	activation of innate immune response	3.5809e-12	1.749	97	77	2051	8.9833e-10
-4517	GOBP name	immune response	4.9566e-12	1.4853	224	151	2051	1.2046e-09
-4517	GOBP name	ubiquitin-dependent protein catabolic process	6.1991e-12	1.597	149	108	2051	1.4609e-09
-4517	GOBP name	intracellular signal transduction	7.439e-12	1.3385	428	260	2051	1.7016e-09
-4517	GOBP name	regulation of cytoskeleton organization	7.6026e-12	1.6664	119	90	2051	1.6893e-09
-4517	GOBP name	modification-dependent protein catabolic process	1.1104e-11	1.5779	155	111	2051	2.3989e-09
-4517	GOBP slim name	phosphorus metabolic process	1.1887e-11	1.4285	273	177	2051	3.4353e-10
-4517	GOBP name	phosphate-containing compound metabolic process	1.1887e-11	1.4285	273	177	2051	2.4327e-09
-4517	GOBP name	phosphorus metabolic process	1.1887e-11	1.4285	273	177	2051	2.4985e-09
-4517	GOBP name	signal transduction involved in mitotic cell cycle G1/S checkpoint	1.6593e-11	2.1421	36	35	2051	3.0725e-09
-4517	GOBP name	signal transduction involved in G1/S transition checkpoint	1.6593e-11	2.1421	36	35	2051	3.1474e-09
-4517	GOBP name	signal transduction involved in mitotic cell cycle G1/S transition DNA damage checkpoint	1.6593e-11	2.1421	36	35	2051	3.2261e-09
-4517	GOBP name	signal transduction involved in mitotic cell cycle checkpoint	1.6593e-11	2.1421	36	35	2051	3.3088e-09
-4517	GOBP slim name	immune system process	2.4428e-11	1.3347	416	252	2051	6.418e-10
-4517	GOBP name	immune system process	2.4428e-11	1.3347	416	252	2051	4.4181e-09
-4517	GOBP name	positive regulation of innate immune response	3.2068e-11	1.7016	101	78	2051	5.668e-09
-4517	GOBP name	regulation of cellular amino acid metabolic process	3.5863e-11	2.1404	35	34	2051	6.0632e-09
-4517	KEGG name	Proteasome	4.5398e-11	2.2033	30	30	2051	5.9472e-09
-4517	GOBP name	nuclear-transcribed mRNA catabolic process, nonsense-mediated decay	6.5529e-11	2.0459	42	39	2051	1.0617e-08
-4517	GOBP name	protein ubiquitination	7.6064e-11	1.5356	165	115	2051	1.1831e-08
-4517	GOBP name	regulation of cellular catabolic process	8.6509e-11	1.4526	226	149	2051	1.3192e-08
-4517	GOBP name	defense response	1.1516e-10	1.4111	267	171	2051	1.7224e-08
-4517	GOBP slim name	protein transport	1.2727e-10	1.3091	446	265	2051	2.8292e-09
-4517	GOBP name	protein transport	1.2727e-10	1.3091	446	265	2051	1.8674e-08
-4517	GOBP name	regulation of catabolic process	1.3149e-10	1.4272	247	160	2051	1.8937e-08
-4517	GOBP name	regulation of innate immune response	1.324e-10	1.6335	116	86	2051	1.8722e-08
-4517	GOBP slim name	signal transduction	2.0858e-10	1.2062	864	473	2051	4.0186e-09
-4517	GOBP name	signal transduction	2.0858e-10	1.2062	864	473	2051	2.8458e-08
-4517	GOBP name	positive regulation of defense response	2.2599e-10	1.6577	105	79	2051	2.9789e-08
-4517	GOBP name	regulation of defense response	2.4737e-10	1.493	183	124	2051	3.1029e-08
-4517	GOBP name	modification-dependent macromolecule catabolic process	2.5213e-10	1.5286	160	111	2051	3.1125e-08
-4517	GOBP slim name	regulation of protein modification process	2.6785e-10	1.3472	350	214	2051	4.8381e-09
-4517	GOBP name	regulation of protein modification process	2.6785e-10	1.3472	350	214	2051	3.2548e-08
-4517	GOBP name	G1/S transition of mitotic cell cycle	2.8239e-10	1.7685	76	61	2051	3.3786e-08
-4517	GOBP name	microtubule-based process	3.4286e-10	1.5423	150	105	2051	4.04e-08
-4517	GOBP name	establishment of protein localization	3.9154e-10	1.2903	473	277	2051	4.5448e-08
-4517	GOBP name	positive regulation of catalytic activity	4.0551e-10	1.3523	334	205	2051	4.5705e-08
-4517	GOBP name	nuclear-transcribed mRNA catabolic process	5.0331e-10	1.7255	83	65	2051	5.5918e-08
-4517	GOBP name	signal transduction involved in DNA integrity checkpoint	5.738e-10	2.0338	39	36	2051	6.1129e-08
-4517	GOBP name	signal transduction involved in DNA damage checkpoint	5.738e-10	2.0338	39	36	2051	6.1978e-08
-4517	GOBP name	signal transduction involved in cell cycle checkpoint	5.738e-10	2.0338	39	36	2051	6.2851e-08
-4517	GOBP slim name	proteolysis involved in cellular protein catabolic process	6.6355e-10	1.5041	167	114	2051	1.128e-08
-4517	GOBP name	proteolysis involved in cellular protein catabolic process	6.6355e-10	1.5041	167	114	2051	6.9736e-08
-4517	GOBP name	regulation of cellular component biogenesis	7.17e-10	1.5534	139	98	2051	7.4348e-08
-4517	GOBP name	positive regulation of molecular function	7.6719e-10	1.3111	405	241	2051	7.8506e-08
-4517	GOBP name	regulation of cellular amine metabolic process	7.8237e-10	1.9935	42	38	2051	7.902e-08
-4517	GOBP name	positive regulation of immune response	8.4701e-10	1.5893	122	88	2051	8.3382e-08
-4517	GOBP name	mRNA catabolic process	9.7874e-10	1.6968	87	67	2051	9.5146e-08
-4517	GOBP slim name	Golgi vesicle transport	1.0376e-09	1.6267	107	79	2051	1.5782e-08
-4517	GOBP name	Golgi vesicle transport	1.0376e-09	1.6267	107	79	2051	9.9618e-08
-4517	GOBP slim name	endosome transport	1.229e-09	1.7049	84	65	2051	1.7758e-08
-4517	GOBP name	endosome transport	1.229e-09	1.7049	84	65	2051	1.1656e-07
-4517	GOBP name	phosphorylation	2.4212e-09	1.4398	202	132	2051	2.2416e-07
-4517	GOBP slim name	protein phosphorylation	2.541e-09	1.5016	157	107	2051	3.4969e-08
-4517	GOBP name	protein phosphorylation	2.541e-09	1.5016	157	107	2051	2.3249e-07
-4517	GOBP slim name	RNA catabolic process	3.8604e-09	1.6355	97	72	2051	5.0712e-08
-4517	GOBP name	RNA catabolic process	3.8604e-09	1.6355	97	72	2051	3.491e-07
-4517	GOBP slim name	catabolic process	8.9873e-09	1.2277	612	341	2051	1.0822e-07
-4517	GOBP name	catabolic process	8.9873e-09	1.2277	612	341	2051	7.5972e-07
-4517	KEGG name	MAPK signaling pathway	1.0101e-08	1.7925	59	48	2051	4.4106e-07
-4517	KEGG name	Neurotrophin signaling pathway	1.4943e-08	1.9029	44	38	2051	5.593e-07
-4517	KEGG name	Toll-like receptor signaling pathway	1.6344e-08	2.1217	27	26	2051	5.3528e-07
-4517	GOBP name	proteasomal ubiquitin-dependent protein catabolic process	1.6756e-08	1.5498	118	83	2051	1.3717e-06
-4517	GOBP name	antigen processing and presentation of exogenous antigen	2.1556e-08	1.6066	96	70	2051	1.7463e-06
-4517	GOBP name	cell surface receptor linked signaling pathway	2.2782e-08	1.27	432	249	2051	1.8079e-06
-4517	GOBP name	regulation of protein ubiquitination	2.2888e-08	1.6222	91	67	2051	1.798e-06
-4517	GOBP slim name	proteolysis	2.3377e-08	1.3895	222	140	2051	2.5984e-07
-4517	GOBP name	proteolysis	2.3377e-08	1.3895	222	140	2051	1.818e-06
-4517	GOBP name	enzyme linked receptor protein signaling pathway	2.7472e-08	1.4222	189	122	2051	2.1153e-06
-4517	GOBP name	positive regulation of canonical Wnt receptor signaling pathway	2.8047e-08	1.868	46	39	2051	2.1385e-06
-4517	GOBP name	regulation of GTPase activity	2.8494e-08	1.611	93	68	2051	2.1308e-06
-4517	GOBP name	regulation of GTP catabolic process	2.8494e-08	1.611	93	68	2051	2.1515e-06
-4517	GOBP name	cellular response to stimulus	3.6976e-08	1.1381	1239	640	2051	2.7129e-06
-4517	GOBP name	regulation of signal transduction	4.246e-08	1.251	472	268	2051	3.0861e-06
-4517	GOBP name	antigen processing and presentation of peptide antigen	5.1614e-08	1.5802	99	71	2051	3.7167e-06
-4517	KEGG name	Hepatitis C	5.3996e-08	1.9208	39	34	2051	1.5719e-06
-4517	GOBP name	proteasomal protein catabolic process	5.4889e-08	1.524	120	83	2051	3.9163e-06
-4517	GOBP name	intracellular transport	5.5274e-08	1.238	509	286	2051	3.9078e-06
-4517	GOBP slim name	protein modification process	5.5613e-08	1.1868	763	411	2051	5.74e-07
-4517	GOBP name	protein modification process	5.5613e-08	1.1868	763	411	2051	3.8964e-06
-4517	GOBP name	antigen processing and presentation of exogenous peptide antigen	5.6863e-08	1.5939	94	68	2051	3.9484e-06
-4517	KEGG name	Endocytosis	6.4074e-08	1.6924	69	53	2051	1.6787e-06
-4517	GOBP name	regulation of response to stress	8.0472e-08	1.3235	288	173	2051	5.442e-06
-4517	GOBP name	protein polyubiquitination	8.1234e-08	1.6141	86	63	2051	5.4461e-06
-4517	GOBP name	regulation of phosphorus metabolic process	8.4537e-08	1.3205	292	175	2051	5.5716e-06
-4517	GOBP name	regulation of phosphate metabolic process	8.4537e-08	1.3205	292	175	2051	5.6192e-06
-4517	GOBP name	regulation of ligase activity	8.7797e-08	1.7475	58	46	2051	5.7378e-06
-4517	GOBP name	apoptosis	9.2741e-08	1.3745	218	136	2051	6.0104e-06
-4517	GOBP name	negative regulation of protein ubiquitination	1.0133e-07	1.7137	63	49	2051	6.5125e-06
-4517	GOBP name	cellular catabolic process	1.4195e-07	1.2264	521	290	2051	9.0487e-06
-4517	GOBP name	regulation of ubiquitin-protein ligase activity	1.5488e-07	1.7395	57	45	2051	9.714e-06
-4517	GOBP name	ribonucleoside monophosphate biosynthetic process	1.5833e-07	2.1115	24	23	2051	9.8504e-06
-4517	GOBP name	cellular carbohydrate biosynthetic process	1.7536e-07	1.7058	62	48	2051	1.0824e-05
-4517	GOBP name	positive regulation of cell cycle arrest	1.8523e-07	1.8446	43	36	2051	1.1343e-05
-4517	GOBP slim name	response to stimulus	1.881e-07	1.1094	1557	784	2051	1.812e-06
-4517	GOBP name	response to stimulus	1.881e-07	1.1094	1557	784	2051	1.1429e-05
-4517	GOBP name	toll-like receptor 4 signaling pathway	1.9215e-07	1.9441	34	30	2051	1.1584e-05
-4517	GOBP slim name	cell death	1.9271e-07	1.348	237	145	2051	1.7966e-06
-4517	GOBP name	cell death	1.9271e-07	1.348	237	145	2051	1.1529e-05
-4517	GOBP slim name	death	1.9945e-07	1.346	239	146	2051	1.8013e-06
-4517	GOBP name	death	1.9945e-07	1.346	239	146	2051	1.1841e-05
-4517	GOBP name	cell cycle process	2.02e-07	1.2728	367	212	2051	1.1812e-05
-4517	GOBP name	programmed cell death	2.0528e-07	1.3597	222	137	2051	1.1914e-05
-4517	GOBP name	positive regulation of GTPase activity	2.1565e-07	1.6	84	61	2051	1.2423e-05
-4517	GOBP name	regulation of protein complex assembly	2.8592e-07	1.6049	81	59	2051	1.6113e-05
-4517	GOBP name	TRIF-dependent toll-like receptor signaling pathway	3.3426e-07	1.983	30	27	2051	1.8568e-05
-4517	KEGG name	Insulin signaling pathway	3.4439e-07	1.8361	42	35	2051	7.5192e-06
-4517	GOBP name	negative regulation of catalytic activity	3.5046e-07	1.3591	214	132	2051	1.906e-05
-4517	GOBP name	regulation of response to stimulus	3.5127e-07	1.1925	643	348	2051	1.8971e-05
-4517	GOBP slim name	protein modification by small protein conjugation or removal	3.6481e-07	1.3237	258	155	2051	3.1009e-06
-4517	GOBP name	protein modification by small protein conjugation or removal	3.6481e-07	1.3237	258	155	2051	1.9566e-05
-4517	GOBP name	cell projection organization	4.1034e-07	1.4479	140	92	2051	2.1562e-05
-4517	GOBP slim name	cytoskeleton organization	4.2125e-07	1.331	245	148	2051	3.4783e-06
-4517	GOBP name	cytoskeleton organization	4.2125e-07	1.331	245	148	2051	2.1987e-05
-4517	GOBP name	transmembrane receptor protein tyrosine kinase signaling pathway	4.8093e-07	1.4215	155	100	2051	2.4769e-05
-4517	GOBP name	intracellular protein transport	4.9193e-07	1.302	286	169	2051	2.5169e-05
-4517	GOBP name	antigen processing and presentation	4.951e-07	1.5097	108	74	2051	2.4841e-05
-4517	GOBP name	regulation of purine nucleotide catabolic process	4.951e-07	1.5097	108	74	2051	2.5003e-05
-4517	GOBP name	regulation of nucleotide catabolic process	4.951e-07	1.5097	108	74	2051	2.5166e-05
-4517	GOBP name	establishment of localization in cell	5.1285e-07	1.1965	604	328	2051	2.5567e-05
-4517	GOBP name	regulation of signaling	5.1918e-07	1.2092	543	298	2051	2.5718e-05
-4517	GOBP name	regulation of actin cytoskeleton organization	5.2484e-07	1.6367	70	52	2051	2.5833e-05
-4517	GOBP name	regulation of immune response	5.8651e-07	1.4096	161	103	2051	2.8687e-05
-4517	GOBP name	positive regulation of ligase activity	5.8707e-07	1.7372	52	41	2051	2.8535e-05
-4517	GOBP name	regulation of actin filament-based process	6.5938e-07	1.6219	72	53	2051	3.1851e-05
-4517	KEGG name	Fructose and mannose metabolism	7.1242e-07	2.1032	22	21	2051	1.4358e-05
-4517	GOBP name	positive regulation of immune system process	7.4333e-07	1.395	169	107	2051	3.5685e-05
-4517	GOBP name	negative regulation of cell death	8.4072e-07	1.3356	226	137	2051	3.9868e-05
-4517	GOBP name	negative regulation of ligase activity	8.6209e-07	1.7722	46	37	2051	4.0388e-05
-4517	GOBP name	negative regulation of ubiquitin-protein ligase activity	8.6209e-07	1.7722	46	37	2051	4.0633e-05
-4517	GOBP slim name	macromolecule modification	9.1355e-07	1.1574	830	436	2051	7.1356e-06
-4517	GOBP name	macromolecule modification	9.1355e-07	1.1574	830	436	2051	4.1792e-05
-4517	GOBP name	regulation of protein catabolic process	9.3826e-07	1.5523	88	62	2051	4.2672e-05
-4517	GOBP name	regulation of nucleotide metabolic process	9.5803e-07	1.4689	120	80	2051	4.3317e-05
-4517	GOBP name	negative regulation of ubiquitin-protein ligase activity involved in mitotic cell cycle	1.0175e-06	1.7934	43	35	2051	4.5742e-05
-4517	GOBP name	positive regulation of ubiquitin-protein ligase activity	1.0284e-06	1.7281	51	40	2051	4.5966e-05
-4517	KEGG name	Ribosome	1.0862e-06	2.0271	25	23	2051	2.0327e-05
-4517	GOBP name	regulation of ubiquitin-protein ligase activity involved in mitotic cell cycle	1.2671e-06	1.7443	48	38	2051	5.5992e-05
-4517	KEGG name	Fc gamma R-mediated phagocytosis	1.3257e-06	1.9672	28	25	2051	2.3155e-05
-4517	GOBP name	nucleoside monophosphate biosynthetic process	1.3257e-06	1.9672	28	25	2051	5.8246e-05
-4517	GOBP slim name	viral reproduction	1.378e-06	1.2975	270	159	2051	1.0211e-05
-4517	GOBP name	viral reproduction	1.378e-06	1.2975	270	159	2051	6.0206e-05
-4517	GOBP name	'de novo' protein folding	1.4049e-06	1.8793	34	29	2051	6.1039e-05
-4517	GOBP name	purine nucleoside monophosphate biosynthetic process	1.4188e-06	2.2033	17	17	2051	6.0624e-05
-4517	GOBP name	purine ribonucleoside monophosphate biosynthetic process	1.4188e-06	2.2033	17	17	2051	6.0959e-05
-4517	KEGG name	Osteoclast differentiation	1.4225e-06	1.919	31	27	2051	2.3294e-05
-4517	GOBP name	MyD88-independent toll-like receptor signaling pathway	1.4225e-06	1.919	31	27	2051	5.9799e-05
-4517	GOBP name	toll-like receptor 3 signaling pathway	1.4225e-06	1.919	31	27	2051	6.0124e-05
-4517	GOBP name	ribonucleoside monophosphate metabolic process	1.4225e-06	1.919	31	27	2051	6.0453e-05
-4517	GOBP slim name	membrane invagination	1.4251e-06	1.4627	119	79	2051	1.0296e-05
-4517	GOBP name	membrane invagination	1.4251e-06	1.4627	119	79	2051	5.9584e-05
-4517	GOBP name	regulation of proteasomal protein catabolic process	1.4262e-06	1.7045	53	41	2051	5.8997e-05
-4517	GOBP name	DNA damage response, signal transduction by p53 class mediator	1.4262e-06	1.7045	53	41	2051	5.9313e-05
-4517	GOBP name	anaphase-promoting complex-dependent proteasomal ubiquitin-dependent protein catabolic process	1.7916e-06	1.7186	50	39	2051	7.295e-05
-4517	GOBP name	negative regulation of molecular function	1.8496e-06	1.2927	271	159	2051	7.4917e-05
-4517	KEGG name	Regulation of actin cytoskeleton	1.8792e-06	1.6271	65	48	2051	2.8962e-05
-4517	GOBP name	regulation of canonical Wnt receptor signaling pathway	1.8792e-06	1.6271	65	48	2051	7.5723e-05
-4517	GOBP slim name	protein metabolic process	1.9048e-06	1.1216	1161	591	2051	1.3426e-05
-4517	GOBP name	protein metabolic process	1.9048e-06	1.1216	1161	591	2051	7.6358e-05
-4517	GOBP name	antigen processing and presentation of peptide antigen via MHC class I	1.9415e-06	1.6525	60	45	2051	7.7431e-05
-4517	GOBP name	regulation of cell death	2.0674e-06	1.2394	384	216	2051	8.1616e-05
-4517	GOBP name	regulation of phosphorylation	2.1495e-06	1.3012	254	150	2051	8.4427e-05
-4517	GOBP slim name	nucleobase-containing small molecule metabolic process	2.2935e-06	1.3738	170	106	2051	1.5414e-05
-4517	GOBP name	nucleobase-containing small molecule metabolic process	2.2935e-06	1.3738	170	106	2051	8.8739e-05
-4517	GOBP name	regulation of protein phosphorylation	2.3014e-06	1.3163	231	138	2051	8.8602e-05
-4517	GOBP name	positive regulation of protein ubiquitination	2.3321e-06	1.6114	67	49	2051	8.9343e-05
-4517	GOBP slim name	endocytosis	2.3734e-06	1.4689	111	74	2051	1.5589e-05
-4517	GOBP name	endocytosis	2.3734e-06	1.4689	111	74	2051	9.0481e-05
-4517	GOBP name	negative regulation of programmed cell death	2.4758e-06	1.3303	212	128	2051	9.3923e-05
-4517	GOBP name	negative regulation of canonical Wnt receptor signaling pathway	2.521e-06	1.6622	57	43	2051	9.5173e-05
-4517	GOBP name	regulation of programmed cell death	2.6046e-06	1.2427	367	207	2051	9.7856e-05
-4517	KEGG name	Measles	2.7465e-06	1.9095	30	26	2051	3.7873e-05
-4517	KEGG name	T cell receptor signaling pathway	2.7465e-06	1.9095	30	26	2051	3.9977e-05
-4517	GOBP name	stress-activated protein kinase signaling cascade	2.7465e-06	1.9095	30	26	2051	0.0001022
-4517	GOBP name	'de novo' posttranslational protein folding	2.7465e-06	1.9095	30	26	2051	0.00010269
-4517	KEGG name	mTOR signaling pathway	3.1394e-06	2.2033	16	16	2051	4.1126e-05
-4517	GOBP name	microtubule cytoskeleton organization	3.1922e-06	1.4911	99	67	2051	0.00011766
-4517	GOBP name	nucleoside monophosphate metabolic process	3.9076e-06	1.7974	38	31	2051	0.00013813
-4517	GOBP name	alcohol biosynthetic process	4.072e-06	1.6254	61	45	2051	0.00014329
-4517	GOBP name	regulation of hydrolase activity	4.0866e-06	1.2853	264	154	2051	0.00014316
-4517	KEGG name	Renal cell carcinoma	4.4945e-06	2.0117	23	21	2051	5.6074e-05
-4517	GOBP name	regulation of phosphoprotein phosphatase activity	4.4945e-06	2.0117	23	21	2051	0.00015535
-4517	GOBP name	negative regulation of apoptosis	4.5095e-06	1.322	210	126	2051	0.00015518
-4517	GOBP name	regulation of kinase activity	4.6238e-06	1.3406	189	115	2051	0.00015772
-4517	GOBP name	negative regulation of protein metabolic process	4.8037e-06	1.3579	172	106	2051	0.00016314
-4517	GOBP name	regulation of protein kinase activity	4.988e-06	1.3549	174	107	2051	0.00016866
-4517	GOBP name	regulation of proteasomal ubiquitin-dependent protein catabolic process	4.9983e-06	1.859	32	27	2051	0.00016828
-4517	GOBP name	toll-like receptor 2 signaling pathway	5.1655e-06	1.9491	26	23	2051	0.00016879
-4517	GOBP name	toll-like receptor 5 signaling pathway	5.1655e-06	1.9491	26	23	2051	0.0001695
-4517	GOBP name	toll-like receptor 10 signaling pathway	5.1655e-06	1.9491	26	23	2051	0.00017022
-4517	GOBP name	toll-like receptor 9 signaling pathway	5.2752e-06	1.8994	29	25	2051	0.00017165
-4517	GOBP name	regulation of apoptosis	5.2918e-06	1.2348	364	204	2051	0.00017148
-4517	GOBP name	signal transduction by p53 class mediator	5.3611e-06	1.6335	58	43	2051	0.000173
-4517	GOBP slim name	regulation of translation	6.452e-06	1.4618	104	69	2051	3.9673e-05
-4517	GOBP name	regulation of translation	6.452e-06	1.4618	104	69	2051	0.00020734
-4517	KEGG name	Pentose phosphate pathway	6.6779e-06	2.0874	19	18	2051	7.607e-05
-4517	KEGG name	RIG-I-like receptor signaling pathway	6.6779e-06	2.0874	19	18	2051	7.9528e-05
-4517	GOBP name	positive regulation of ubiquitin-protein ligase activity involved in mitotic cell cycle	6.7606e-06	1.7137	45	35	2051	0.0002146
-4517	GOBP name	pattern recognition receptor signaling pathway	6.7606e-06	1.7137	45	35	2051	0.00021548
-4517	GOBP name	positive regulation of Wnt receptor signaling pathway	7.0372e-06	1.6425	55	41	2051	0.00022247
-4517	KEGG name	Chemokine signaling pathway	7.0695e-06	1.7865	37	30	2051	7.7176e-05
-4517	GOBP name	cellular protein metabolic process	7.53e-06	1.1192	1067	542	2051	0.00023709
-4517	GOBP name	negative regulation of cellular protein metabolic process	7.5368e-06	1.3633	160	99	2051	0.00023635
-4517	GOBP name	negative regulation of Wnt receptor signaling pathway	8.1682e-06	1.5992	62	45	2051	0.00025512
-4517	GOBP slim name	cytoskeleton-dependent intracellular transport	8.2674e-06	1.8145	34	28	2051	4.9776e-05
-4517	GOBP name	cytoskeleton-dependent intracellular transport	8.2674e-06	1.8145	34	28	2051	0.00025718
-4517	GOBP name	monosaccharide metabolic process	8.827e-06	1.4151	123	79	2051	0.0002735
-4517	GOBP slim name	cellular metabolic compound salvage	9.0862e-06	2.003	22	20	2051	5.359e-05
-4517	GOBP name	cellular metabolic compound salvage	9.0862e-06	2.003	22	20	2051	0.0002793
-4517	GOBP name	monosaccharide biosynthetic process	9.1395e-06	1.6876	47	36	2051	0.00027984
-4517	GOBP name	regulation of immune system process	9.6778e-06	1.2647	277	159	2051	0.00029286
-4517	GOBP name	MyD88-dependent toll-like receptor signaling pathway	1.0076e-05	1.8886	28	24	2051	0.00030254
-4517	GOBP name	vesicle coating	1.0121e-05	1.9389	25	22	2051	0.00030273
-4517	GOBP name	regulation of protein polymerization	1.0462e-05	1.7514	39	31	2051	0.00031174
-4517	GOBP name	G2/M transition of mitotic cell cycle	1.0871e-05	1.6058	59	43	2051	0.00032144
-4517	GOBP name	microtubule-based movement	1.0871e-05	1.6058	59	43	2051	0.00032267
-4517	GOBP name	regulation of cellular component organization	1.0879e-05	1.1885	495	267	2051	0.00032049
-4517	GOBP name	regulation of microtubule-based process	1.1666e-05	1.7026	44	34	2051	0.00033854
-4517	GOBP name	insulin receptor signaling pathway	1.1666e-05	1.7026	44	34	2051	0.00033981
-4517	GOBP name	cell projection assembly	1.1666e-05	1.7026	44	34	2051	0.00034108
-4517	GOBP name	actin filament-based process	1.1819e-05	1.3916	133	84	2051	0.0003417
-4517	GOBP slim name	transport	1.4881e-05	1.1238	945	482	2051	8.1142e-05
-4517	GOBP name	transport	1.4881e-05	1.1238	945	482	2051	0.00042862
-4517	GOBP name	regulation of protein phosphatase type 2A activity	1.5359e-05	2.2033	14	14	2051	0.00043915
-4517	GOBP name	regulation of transferase activity	1.8e-05	1.3065	199	118	2051	0.0005072
-4517	GOBP name	nucleobase metabolic process	1.8438e-05	1.7395	38	30	2051	0.00051767
-4517	GOBP name	purine nucleoside monophosphate metabolic process	1.9721e-05	1.9279	24	21	2051	0.00054387
-4517	GOBP name	purine ribonucleoside monophosphate metabolic process	1.9721e-05	1.9279	24	21	2051	0.00054581
-4517	GOBP name	toll-like receptor signaling pathway	1.9995e-05	1.6909	43	33	2051	0.00054948
-4517	KEGG name	Amino sugar and nucleotide sugar metabolism	2.2691e-05	1.7627	35	28	2051	0.00021233
-4517	GOBP name	negative regulation of protein modification process	2.414e-05	1.4004	118	75	2051	0.00064962
-4517	GOBP name	actin cytoskeleton organization	2.414e-05	1.4004	118	75	2051	0.00065187
-4517	GOBP name	signal transduction in response to DNA damage	2.4864e-05	1.5327	69	48	2051	0.00066678
-4517	GOBP name	antigen processing and presentation of exogenous peptide antigen via MHC class I, TAP-dependent	2.6214e-05	1.6647	45	34	2051	0.00070058
-4517	GOBP name	positive regulation of response to stimulus	2.6689e-05	1.2311	315	176	2051	0.00071083
-4517	GOBP name	regulation of translational initiation	2.7357e-05	1.7902	32	26	2051	0.00072122
-4517	GOBP name	microtubule-based transport	2.7357e-05	1.7902	32	26	2051	0.00072367
-4517	GOBP name	cellular response to insulin stimulus	2.828e-05	1.5848	57	41	2051	0.00074301
-4517	KEGG name	ErbB signaling pathway	3.2063e-05	1.8234	29	24	2051	0.00028001
-4517	GOBP name	N-acetylglucosamine metabolic process	3.3959e-05	2.2033	13	13	2051	0.0008745
-4517	GOBP name	I-kappaB kinase/NF-kappaB cascade	3.3959e-05	2.2033	13	13	2051	0.00087741
-4517	GOBP name	glucosamine metabolic process	3.3959e-05	2.2033	13	13	2051	0.00088033
-4517	GOBP name	purine base metabolic process	3.6084e-05	1.8643	26	22	2051	0.00092009
-4517	KEGG name	VEGF signaling pathway	3.661e-05	1.983	20	18	2051	0.00030941
-4517	GOBP name	protein modification by small protein conjugation	3.7332e-05	1.273	225	130	2051	0.0009457
-4517	KEGG name	B cell receptor signaling pathway	3.82e-05	1.9159	23	20	2051	0.00031276
-4517	GOBP name	regulation of cellular component size	4.1588e-05	1.6188	49	36	2051	0.0010433
-4517	GOBP slim name	regulation of cell cycle	4.2186e-05	1.2306	299	167	2051	0.0002102
-4517	GOBP name	regulation of cell cycle	4.2186e-05	1.2306	299	167	2051	0.0010549
-4517	GOBP name	intracellular protein kinase cascade	4.3503e-05	1.5108	70	48	2051	0.0010844
-4517	GOBP name	activation of protein kinase activity	4.3864e-05	1.6949	39	30	2051	0.0010864
-4517	GOBP name	regulation of microtubule cytoskeleton organization	4.3864e-05	1.6949	39	30	2051	0.0010899
-4517	GOBP name	actin filament organization	5.0697e-05	1.5985	51	37	2051	0.0012398
-4517	GOBP name	antigen processing and presentation of exogenous peptide antigen via MHC class I	5.5185e-05	1.6285	46	34	2051	0.0013287
-4517	GOBP name	vascular endothelial growth factor receptor signaling pathway	5.6043e-05	1.7137	36	28	2051	0.0013452
-4517	GOBP slim name	establishment of localization	5.9665e-05	1.1083	992	499	2051	0.00028739
-4517	GOBP name	establishment of localization	5.9665e-05	1.1083	992	499	2051	0.0014277
-4517	KEGG name	Leukocyte transendothelial migration	6.7593e-05	1.8508	25	21	2051	0.00050598
-4517	GOBP name	negative regulation of protein complex assembly	6.7593e-05	1.8508	25	21	2051	0.0015929
-4517	GOBP slim name	response to chemical stimulus	7.0189e-05	1.128	752	385	2051	0.00033254
-4517	GOBP name	response to chemical stimulus	7.0189e-05	1.128	752	385	2051	0.0016491
-4517	KEGG name	Cysteine and methionine metabolism	7.3513e-05	1.9029	22	19	2051	0.00053501
-4517	GOBP name	regulation of actin polymerization or depolymerization	7.4775e-05	1.6815	38	29	2051	0.0017359
-4517	GOBP name	regulation of actin filament length	7.4775e-05	1.6815	38	29	2051	0.0017411
-4517	GOBP name	fructose metabolic process	7.5063e-05	2.2033	12	12	2051	0.0017374
-4517	GOBP name	regulation of cellular process	7.6559e-05	1.0578	2160	1037	2051	0.0017668
-4517	GOBP name	cellular response to peptide hormone stimulus	8.981e-05	1.4689	75	50	2051	0.0020482
-4517	GOBP name	positive regulation of cytoskeleton organization	9.0431e-05	1.6158	45	33	2051	0.0020504
-4517	GOBP name	regulation of proteolysis	9.1861e-05	1.4347	86	56	2051	0.0020707
-4517	GOBP name	response to peptide hormone stimulus	0.00010415	1.3904	103	65	2051	0.0023275
-4517	GOBP name	regulation of cell communication	0.0001125	1.1741	426	227	2051	0.0024508
-4517	KEGG name	Ubiquitin mediated proteolysis	0.00011252	1.5505	54	38	2051	0.00079679
-4517	GOBP name	positive regulation of cell cycle process	0.00012196	1.5039	63	43	2051	0.0026494
-4517	GOBP name	regulation of Wnt receptor signaling pathway	0.00012403	1.4335	83	54	2051	0.002672
-4517	GOBP name	positive regulation of proteasomal ubiquitin-dependent protein catabolic process	0.00012621	2.0564	15	14	2051	0.0027041
-4517	GOBP name	autophagic vacuole assembly	0.00012621	2.0564	15	14	2051	0.0027115
-4517	GOBP name	negative regulation of cytoskeleton organization	0.00012643	1.6674	37	28	2051	0.0026938
-4517	GOBP name	cellular response to vascular endothelial growth factor stimulus	0.00012643	1.6674	37	28	2051	0.0027012
-4517	GOBP name	positive regulation of protein kinase activity	0.00013253	1.3939	98	62	2051	0.0028161
-4517	GOBP name	positive regulation of hydrolase activity	0.00013333	1.2953	165	97	2051	0.0028253
-4517	KEGG name	Glioma	0.00014047	1.8886	21	18	2051	0.00096848
-4517	GOBP slim name	nucleotide metabolic process	0.00014152	1.322	140	84	2051	0.00062921
-4517	GOBP name	nucleotide metabolic process	0.00014152	1.322	140	84	2051	0.0029665
-4517	GOBP name	nucleoside phosphate metabolic process	0.00014152	1.322	140	84	2051	0.0029746
-4517	GOBP name	nucleobase-containing compound biosynthetic process	0.00014178	1.4182	87	56	2051	0.0029641
-4517	GOBP name	regulation of protein localization	0.00015388	1.3101	148	88	2051	0.0032085
-4517	KEGG name	Bacterial invasion of epithelial cells	0.00015576	1.7475	29	23	2051	0.0010464
-4517	GOBP name	negative regulation of signal transduction	0.0001583	1.2606	201	115	2051	0.0032654
-4517	GOBP slim name	nucleoside metabolic process	0.00016564	1.5056	60	41	2051	0.00071447
-4517	GOBP name	nucleoside metabolic process	0.00016564	1.5056	60	41	2051	0.003381
-4517	KEGG name	Vasopressin-regulated water reabsorption	0.00016587	2.2033	11	11	2051	0.0010865
-4517	GOBP name	sulfur amino acid biosynthetic process	0.00016587	2.2033	11	11	2051	0.003377
-4517	GOBP slim name	membrane organization	0.00017006	1.1957	328	178	2051	0.00072274
-4517	GOBP name	membrane organization	0.00017006	1.1957	328	178	2051	0.0034531
-4517	GOBP name	response to organic substance	0.00019393	1.1452	531	276	2051	0.0039275
-4517	GOBP name	response to insulin stimulus	0.00019539	1.4488	73	48	2051	0.0039366
-4517	GOBP name	dephosphorylation	0.00019539	1.4488	73	48	2051	0.0039468
-4517	GOBP name	cellular response to growth factor stimulus	0.00020269	1.4091	86	55	2051	0.0040522
-4517	GOBP name	antigen processing and presentation of exogenous peptide antigen via MHC class II	0.00020619	1.5607	48	34	2051	0.0040803
-4517	GOBP name	post-Golgi vesicle-mediated transport	0.00020619	1.5607	48	34	2051	0.0040907
-4517	GOBP name	antigen processing and presentation of peptide or polysaccharide antigen via MHC class II	0.00020619	1.5607	48	34	2051	0.0041011
-4517	GOBP name	antigen processing and presentation of peptide antigen via MHC class II	0.00020619	1.5607	48	34	2051	0.0041117
-4517	GOBP name	positive regulation of signal transduction	0.00020625	1.2458	214	121	2051	0.0040711
-4517	GOBP name	negative regulation of response to stimulus	0.00020755	1.2335	234	131	2051	0.0040657
-4517	GOBP name	protein modification by small protein removal	0.00021191	1.6525	36	27	2051	0.0041305
-4517	GOBP name	regulation of cellular ketone metabolic process	0.00022409	1.4689	66	44	2051	0.0043569
-4517	GOBP name	positive regulation of kinase activity	0.00022901	1.3591	107	66	2051	0.0044415
-4517	GOBP name	cellular response to endogenous stimulus	0.00023657	1.3187	132	79	2051	0.0045766
-4517	GOBP name	positive regulation of protein modification process	0.00023689	1.2756	171	99	2051	0.0045714
-4517	GOBP name	posttranscriptional regulation of gene expression	0.00024609	1.266	181	104	2051	0.0047373
-4517	GOBP slim name	nucleobase-containing small molecule interconversion	0.0002604	2.0459	14	13	2051	0.0010751
-4517	KEGG name	Carbon fixation in photosynthetic organisms	0.0002604	2.0459	14	13	2051	0.001664
-4517	GOBP name	nucleobase-containing small molecule interconversion	0.0002604	2.0459	14	13	2051	0.0049757
-4517	GOBP name	negative regulation of type I interferon production	0.0002604	2.0459	14	13	2051	0.004988
-4517	GOBP name	nuclear-transcribed mRNA poly(A) tail shortening	0.0002604	2.0459	14	13	2051	0.0050003
-4517	GOBP name	spindle organization	0.00026358	1.6235	38	28	2051	0.0050119
-4517	GOBP slim name	nucleotide-sugar metabolic process	0.00026631	1.8728	20	17	2051	0.001084
-4517	KEGG name	Non-small cell lung cancer	0.00026631	1.8728	20	17	2051	0.0016227
-4517	KEGG name	Fc epsilon RI signaling pathway	0.00026631	1.8728	20	17	2051	0.0016613
-4517	GOBP name	T cell receptor signaling pathway	0.00026631	1.8728	20	17	2051	0.0050148
-4517	GOBP name	nucleotide-sugar metabolic process	0.00026631	1.8728	20	17	2051	0.005027
-4517	GOBP name	negative regulation of protein polymerization	0.00026631	1.8728	20	17	2051	0.0050392
-4517	GOBP name	regulation of microtubule polymerization or depolymerization	0.00026631	1.8728	20	17	2051	0.0050515
-4517	GOBP name	ER to Golgi vesicle-mediated transport	0.00027343	1.7312	28	22	2051	0.0051364
-4517	GOBP name	regulation of anatomical structure size	0.00027747	1.4809	61	41	2051	0.0051624
-4517	KEGG name	Shigellosis	0.00027937	1.6692	33	25	2051	0.0016266
-4517	GOBP name	response to interleukin-1	0.00028354	1.9441	17	15	2051	0.0052254
-4517	GOBP slim name	vesicle organization	0.00028509	1.4383	72	47	2051	0.0011443
-4517	GOBP name	vesicle organization	0.00028509	1.4383	72	47	2051	0.0052415
-4517	GOBP name	cellular nitrogen compound biosynthetic process	0.00030757	1.2682	172	99	2051	0.0056415
-4517	GOBP name	hexose metabolic process	0.00031389	1.3511	106	65	2051	0.0057438
-4517	GOBP name	negative regulation of signaling	0.00032632	1.2407	206	116	2051	0.0059573
-4517	GOBP name	positive regulation of transferase activity	0.0003433	1.3377	112	68	2051	0.0062525
-4517	GOBP name	regulation of protein complex disassembly	0.00035194	1.6367	35	26	2051	0.0063357
-4517	KEGG name	Prostate cancer	0.00036603	1.6892	30	23	2051	0.0020848
-4517	GOBP name	regulation of actin filament polymerization	0.00036603	1.6892	30	23	2051	0.0065591
-4517	GOBP name	phosphatidylinositol phosphorylation	0.00036645	2.2033	10	10	2051	0.0064332
-4517	GOBP name	lipid phosphorylation	0.00036645	2.2033	10	10	2051	0.0064477
-4517	GOBP name	proteasomal ubiquitin-independent protein catabolic process	0.00036645	2.2033	10	10	2051	0.0064624
-4517	GOBP name	glycogen biosynthetic process	0.00036645	2.2033	10	10	2051	0.006477
-4517	GOBP name	regulation of lamellipodium assembly	0.00036645	2.2033	10	10	2051	0.0064918
-4517	GOBP name	regulation of glucose import	0.00036645	2.2033	10	10	2051	0.0065066
-4517	GOBP name	methionine metabolic process	0.00036645	2.2033	10	10	2051	0.0065215
-4517	GOBP name	glucan biosynthetic process	0.00036645	2.2033	10	10	2051	0.0065365
-4517	GOBP name	IMP metabolic process	0.00036645	2.2033	10	10	2051	0.0065515
-4517	GOBP name	positive regulation of cell communication	0.0004012	1.2219	229	127	2051	0.0069958
-4517	GOBP name	negative regulation of cell communication	0.00040927	1.2347	207	116	2051	0.0071205
-4517	GOBP name	cellular response to hormone stimulus	0.00041501	1.3477	103	63	2051	0.0072042
-4517	GOBP name	ribonucleoside metabolic process	0.00041695	1.5121	51	35	2051	0.0072218
-4517	GOBP slim name	cell cycle	0.00042136	1.1941	286	155	2051	0.0016681
-4517	GOBP name	cell cycle	0.00042136	1.1941	286	155	2051	0.007282
-4517	KEGG name	Acute myeloid leukemia	0.00042338	1.8027	22	18	2051	0.0023601
-4517	GOBP name	stress-activated MAPK cascade	0.00042338	1.8027	22	18	2051	0.0072846
-4517	GOBP name	antigen receptor-mediated signaling pathway	0.00042338	1.8027	22	18	2051	0.0073008
-4517	GOBP name	positive regulation of NF-kappaB transcription factor activity	0.00043008	1.6078	37	27	2051	0.0073836
-4517	GOBP slim name	protein dephosphorylation	0.00043991	1.5523	44	31	2051	0.001718
-4517	GOBP name	protein dephosphorylation	0.00043991	1.5523	44	31	2051	0.0075356
-4517	KEGG name	Chronic myeloid leukemia	0.0004685	1.6525	32	24	2051	0.0024549
-4517	KEGG name	Pancreatic cancer	0.00047539	1.7137	27	21	2051	0.0023953
-4517	KEGG name	Apoptosis	0.00047539	1.7137	27	21	2051	0.0024422
-4517	GOBP name	retrograde transport, endosome to Golgi	0.00047539	1.7137	27	21	2051	0.00809
-4517	GOBP name	response to growth factor stimulus	0.00048058	1.3651	92	57	2051	0.0081603
-4517	GOBP name	positive regulation of protein metabolic process	0.00049214	1.2156	232	128	2051	0.0083386
-4517	GOBP name	negative regulation of transport	0.00049818	1.3595	94	58	2051	0.0084225
-4517	KEGG name	Methane metabolism	0.00050056	1.8554	19	16	2051	0.0024745
-4517	GOBP name	regulation of intracellular protein kinase cascade	0.00050066	1.259	168	96	2051	0.008446
-4517	GOBP name	positive regulation of cellular catabolic process	0.00050346	1.5327	46	32	2051	0.008475
-4517	GOBP slim name	mitotic cell cycle	0.00050683	1.2252	214	119	2051	0.001953
-4517	GOBP name	mitotic cell cycle	0.00050683	1.2252	214	119	2051	0.0085133
-4517	GOBP name	small GTPase mediated signal transduction	0.00051232	1.2325	202	113	2051	0.0085869
-4517	GOBP name	nucleobase biosynthetic process	0.00053435	2.0338	13	12	2051	0.0089177
-4517	GOBP name	regulation of JUN kinase activity	0.00055306	1.9279	16	14	2051	0.0091709
-4517	GOBP name	amino sugar metabolic process	0.00055306	1.9279	16	14	2051	0.0091905
-4517	GOBP name	activation of MAPKK activity	0.00055306	1.9279	16	14	2051	0.0092102
-4517	GOBP slim name	regulation of organelle organization	0.00056956	1.2018	253	138	2051	0.0021658
-4517	GOBP name	regulation of organelle organization	0.00056956	1.2018	253	138	2051	0.0094244
-4517	GOBP name	amine biosynthetic process	0.0006111	1.4564	59	39	2051	0.01009
-4517	GOBP name	protein deubiquitination	0.000621	1.6715	29	22	2051	0.010232
-4517	GOBP name	positive regulation of cellular protein metabolic process	0.00062783	1.2206	213	118	2051	0.010323
-4517	GOBP name	regulation of establishment of protein localization	0.00068029	1.3036	120	71	2051	0.011115
-4517	GOBP slim name	Golgi organization	0.0006948	1.5913	36	26	2051	0.0026077
-4517	GOBP name	Golgi organization	0.0006948	1.5913	36	26	2051	0.011328
-4517	GOBP name	regulation of biological process	0.00070679	1.0426	2295	1086	2051	0.011475
-4517	GOBP slim name	response to endogenous stimulus	0.00071553	1.2018	242	132	2051	0.0026511
-4517	GOBP name	response to endogenous stimulus	0.00071553	1.2018	242	132	2051	0.011593
-4517	GOBP slim name	cellular aromatic compound metabolic process	0.00075923	1.3771	80	50	2051	0.0027427
-4517	GOBP name	cellular aromatic compound metabolic process	0.00075923	1.3771	80	50	2051	0.012075
-4517	KEGG name	Natural killer cell mediated cytotoxicity	0.00076604	1.7836	21	17	2051	0.0036491
-4517	GOBP name	cellular glucan metabolic process	0.00076604	1.7836	21	17	2051	0.012133
-4517	GOBP name	glycogen metabolic process	0.00076604	1.7836	21	17	2051	0.012158
-4517	KEGG name	Regulation of autophagy	0.00080935	2.2033	9	9	2051	0.0037866
-4517	GOBP name	purine base biosynthetic process	0.00080935	2.2033	9	9	2051	0.012539
-4517	GOBP name	methionine biosynthetic process	0.00080935	2.2033	9	9	2051	0.012564
-4517	GOBP name	sperm-egg recognition	0.00080935	2.2033	9	9	2051	0.012589
-4517	GOBP name	vesicle transport along microtubule	0.00080935	2.2033	9	9	2051	0.012614
-4517	GOBP name	polyamine metabolic process	0.00080935	2.2033	9	9	2051	0.012639
-4517	GOBP name	S-adenosylmethionine metabolic process	0.00080935	2.2033	9	9	2051	0.012665
-4517	GOBP name	regulation of translation in response to stress	0.00080935	2.2033	9	9	2051	0.01269
-4517	GOBP name	binding of sperm to zona pellucida	0.00080935	2.2033	9	9	2051	0.012716
-4517	GOBP name	positive regulation of protein complex assembly	0.0008148	1.5655	38	27	2051	0.012598
-4517	GOBP name	nerve growth factor receptor signaling pathway	0.00084558	1.405	69	44	2051	0.013022
-4517	GOBP slim name	protein polymerization	0.00093187	1.8361	18	15	2051	0.0032447
-4517	KEGG name	NOD-like receptor signaling pathway	0.00093187	1.8361	18	15	2051	0.0042834
-4517	GOBP name	regulation of cell projection assembly	0.00093187	1.8361	18	15	2051	0.014238
-4517	GOBP name	nucleoside biosynthetic process	0.00093187	1.8361	18	15	2051	0.014266
-4517	GOBP name	protein polymerization	0.00093187	1.8361	18	15	2051	0.014294
-4517	GOBP slim name	heterocycle metabolic process	0.00093686	1.2083	217	119	2051	0.0032232
-4517	GOBP name	heterocycle metabolic process	0.00093686	1.2083	217	119	2051	0.014286
-4517	GOBP name	negative regulation of cellular component organization	0.0009791	1.2681	139	80	2051	0.014901
-4517	GOBP slim name	cellular component movement	0.0010051	1.1891	252	136	2051	0.0034172
-4517	GOBP name	cellular component movement	0.0010051	1.1891	252	136	2051	0.015266
-4517	GOBP name	small molecule biosynthetic process	0.0010111	1.2339	175	98	2051	0.015328
-4517	GOBP slim name	cellular component assembly	0.0010153	1.1153	567	287	2051	0.0034117
-4517	GOBP name	cellular component assembly	0.0010153	1.1153	567	287	2051	0.015361
-4517	GOBP name	cell projection morphogenesis	0.0010201	1.4215	62	40	2051	0.015404
-4517	GOBP name	regulation of metabolic process	0.0010421	1.0584	1503	722	2051	0.015676
-4517	GOBP name	positive regulation of protein catabolic process	0.0010422	1.6525	28	21	2051	0.015647
-4517	GOBP name	intra-Golgi vesicle-mediated transport	0.0010671	1.7243	23	18	2051	0.01599
-4517	GOBP name	negative regulation of microtubule polymerization or depolymerization	0.0010695	1.9095	15	13	2051	0.015995
-4517	GOBP name	regulation of cell cycle arrest	0.0010777	1.3095	106	63	2051	0.016087
-4517	GOBP name	cellular modified amino acid metabolic process	0.0010803	1.4115	64	41	2051	0.016094
-4517	GOBP name	nucleotide-binding oligomerization domain containing signaling pathway	0.0010897	2.0197	12	11	2051	0.016173
-4517	GOBP name	cytoplasmic pattern recognition receptor signaling pathway	0.0010897	2.0197	12	11	2051	0.016204
-4517	GOBP name	positive regulation of signaling	0.001107	1.1991	226	123	2051	0.016399
-4517	GOBP name	regulation of cellular metabolic process	0.0011231	1.063	1341	647	2051	0.016605
-4517	GOBP name	glucose metabolic process	0.0011252	1.3538	83	51	2051	0.016605
-4517	GOBP name	regulation of stress-activated protein kinase signaling cascade	0.0011833	1.5023	44	30	2051	0.017363
-4517	GOBP name	transforming growth factor beta receptor signaling pathway	0.0012814	1.5483	37	26	2051	0.018352
-4517	GOBP name	SRP-dependent cotranslational protein targeting to membrane	0.0012814	1.5483	37	26	2051	0.018386
-4517	KEGG name	Pathogenic Escherichia coli infection	0.001371	1.7627	20	16	2051	0.0060881
-4517	KEGG name	Chagas disease (American trypanosomiasis)	0.0013916	1.6745	25	19	2051	0.0060765
-4517	GOBP name	regulation of protein transport	0.0014214	1.301	105	62	2051	0.020284
-4517	GOBP name	epidermal growth factor receptor signaling pathway	0.0014242	1.4689	48	32	2051	0.020286
-4517	GOBP name	activation of MAPK activity	0.0015155	1.5836	32	23	2051	0.021351
-4517	KEGG name	Pathways in cancer	0.0015331	1.3435	82	50	2051	0.0064787
-4517	GOBP name	response to hormone stimulus	0.0015351	1.2173	181	100	2051	0.021588
-4517	GOBP slim name	autophagy	0.0016207	1.5047	41	28	2051	0.0052626
-4517	GOBP name	autophagy	0.0016207	1.5047	41	28	2051	0.022669
-4517	GOBP name	cellular response to organic substance	0.0016456	1.1465	344	179	2051	0.022976
-4517	GOBP name	regulation of cell projection organization	0.0016797	1.322	90	54	2051	0.02341
-4517	KEGG name	Melanoma	0.0017163	1.8145	17	14	2051	0.0070261
-4517	GOBP name	nucleotide-binding domain, leucine rich repeat containing receptor signaling pathway	0.0017163	1.8145	17	14	2051	0.023835
-4517	GOBP slim name	alcohol metabolic process	0.0017592	1.1998	202	110	2051	0.0056491
-4517	GOBP name	alcohol metabolic process	0.0017592	1.1998	202	110	2051	0.024388
-4517	GOBP name	transmembrane receptor protein serine/threonine kinase signaling pathway	0.0017859	1.486	43	29	2051	0.024713
-4517	GOBP name	ubiquitin-dependent protein catabolic process via the multivesicular body sorting pathway	0.0017871	2.2033	8	8	2051	0.024383
-4517	GOBP name	IMP biosynthetic process	0.0017871	2.2033	8	8	2051	0.024425
-4517	GOBP name	regulation of translational initiation in response to stress	0.0017871	2.2033	8	8	2051	0.024468
-4517	GOBP name	positive regulation of lamellipodium assembly	0.0017871	2.2033	8	8	2051	0.024512
-4517	GOBP name	cilium morphogenesis	0.0017871	2.2033	8	8	2051	0.024555
-4517	GOBP name	cellular response to nitrogen levels	0.0017871	2.2033	8	8	2051	0.024598
-4517	GOBP name	cellular response to nitrogen starvation	0.0017871	2.2033	8	8	2051	0.024642
-4517	GOBP name	formation of translation preinitiation complex	0.0017871	2.2033	8	8	2051	0.024686
-4517	GOBP name	carbohydrate biosynthetic process	0.0018189	1.3	100	59	2051	0.024773
-4517	GOBP name	glucan metabolic process	0.0018464	1.7026	22	17	2051	0.024973
-4517	GOBP name	positive regulation of protein polymerization	0.0018464	1.7026	22	17	2051	0.025017
-4517	GOBP name	pyrimidine nucleotide metabolic process	0.0018464	1.7026	22	17	2051	0.02506
-4517	GOBP name	pyrimidine-containing compound biosynthetic process	0.0018464	1.7026	22	17	2051	0.025104
-4517	GOBP name	cellular response to chemical stimulus	0.0018899	1.1247	431	220	2051	0.025516
-4517	GOBP slim name	energy reserve metabolic process	0.0019466	1.4689	45	30	2051	0.0061821
-4517	GOBP name	energy reserve metabolic process	0.0019466	1.4689	45	30	2051	0.025923
-4517	GOBP name	regulation of transmembrane transport	0.0019741	1.3449	77	47	2051	0.026244
-4517	GOBP name	monosaccharide catabolic process	0.0019924	1.5301	36	25	2051	0.026442
-4517	GOBP slim name	protein depolymerization	0.0020479	1.8886	14	12	2051	0.006433
-4517	GOBP name	actin polymerization or depolymerization	0.0020479	1.8886	14	12	2051	0.027086
-4517	GOBP name	protein depolymerization	0.0020479	1.8886	14	12	2051	0.027132
-4517	GOBP name	regulation of peptidyl-serine phosphorylation	0.0020703	1.5955	29	21	2051	0.027336
-4517	GOBP name	cellular component assembly at cellular level	0.0021156	1.1257	413	211	2051	0.027886
-4517	GOBP slim name	purine-containing compound salvage	0.0022064	2.003	11	10	2051	0.0067834
-4517	GOBP name	COPII vesicle coating	0.0022064	2.003	11	10	2051	0.028838
-4517	GOBP name	regulation of polysaccharide metabolic process	0.0022064	2.003	11	10	2051	0.028887
-4517	GOBP name	purine-containing compound salvage	0.0022064	2.003	11	10	2051	0.028936
-4517	GOBP name	regulation of glycogen metabolic process	0.0022064	2.003	11	10	2051	0.028984
-4517	GOBP name	establishment of protein localization in endoplasmic reticulum	0.0022244	1.5075	38	26	2051	0.028929
-4517	GOBP name	cotranslational protein targeting to membrane	0.0022244	1.5075	38	26	2051	0.028977
-4517	GOBP name	protein targeting to ER	0.0022244	1.5075	38	26	2051	0.029026
-4517	GOBP name	positive regulation of cell projection organization	0.0022513	1.4389	49	32	2051	0.02918
-4517	GOBP name	cellular amino acid biosynthetic process	0.0022513	1.4389	49	32	2051	0.029229
-4517	GOBP name	cellular response to stress	0.0022549	1.1058	532	267	2051	0.029178
-4517	GOBP name	regulation of MAP kinase activity	0.002326	1.3687	66	41	2051	0.029704
-4517	GOBP slim name	microtubule organizing center organization	0.0023383	1.6525	24	18	2051	0.0070394
-4517	GOBP name	microtubule organizing center organization	0.0023383	1.6525	24	18	2051	0.029715
-4517	GOBP name	regulation of JNK cascade	0.0024093	1.5636	31	22	2051	0.030028
-4517	GOBP name	purine-containing compound metabolic process	0.0024225	1.2835	103	60	2051	0.029952
-4517	GOBP name	positive regulation of actin filament polymerization	0.0024241	1.7395	19	15	2051	0.029925
-4517	GOBP name	nucleotide biosynthetic process	0.00261	1.3399	74	45	2051	0.032016
-4517	GOBP name	positive regulation of catabolic process	0.0026593	1.4021	55	35	2051	0.032365
-4517	GOBP name	positive regulation of sequence-specific DNA binding transcription factor activity	0.0026593	1.4021	55	35	2051	0.032416
-4517	GOBP name	positive regulation of MAP kinase activity	0.0026655	1.4689	42	28	2051	0.03239
-4517	GOBP name	hexose biosynthetic process	0.0027407	1.5356	33	23	2051	0.033097
-4517	GOBP name	regulation of muscle system process	0.0027407	1.5356	33	23	2051	0.033148
-4517	KEGG name	Purine metabolism	0.0030045	1.3726	61	38	2051	0.011927
-4517	GOBP slim name	vacuole organization	0.0030608	1.5108	35	24	2051	0.0088456
-4517	KEGG name	Glycolysis / Gluconeogenesis	0.0030608	1.5108	35	24	2051	0.011969
-4517	GOBP name	vacuole organization	0.0030608	1.5108	35	24	2051	0.036848
-4517	GOBP name	purine ribonucleoside metabolic process	0.0030608	1.5108	35	24	2051	0.036905
-4517	GOBP name	receptor-mediated endocytosis	0.0030685	1.4369	46	30	2051	0.036883
-4517	GOBP slim name	response to stress	0.0031163	1.0755	801	391	2051	0.0089169
-4517	GOBP name	response to stress	0.0031163	1.0755	801	391	2051	0.0374
-4517	GOBP name	lamellipodium assembly	0.003123	1.7902	16	13	2051	0.037308
-4517	GOBP name	organelle transport along microtubule	0.003123	1.7902	16	13	2051	0.037365
-4517	GOBP name	regulation of actin filament depolymerization	0.003123	1.7902	16	13	2051	0.037423
-4517	KEGG name	Adipocytokine signaling pathway	0.0031536	1.6787	21	16	2051	0.012151
-4517	GOBP name	receptor metabolic process	0.0031536	1.6787	21	16	2051	0.037558
-4517	GOBP name	negative regulation of cellular process	0.0032357	1.0681	918	445	2051	0.038301
-4517	GOBP name	cellular component disassembly involved in apoptosis	0.0033151	1.5738	28	20	2051	0.039122
-4517	GOBP name	regulation of axonogenesis	0.0033151	1.5738	28	20	2051	0.039181
-4517	KEGG name	Glutathione metabolism	0.0038765	1.6285	23	17	2051	0.014305
-4517	GOBP slim name	endosome organization	0.0038772	1.8643	13	11	2051	0.010985
-4517	KEGG name	Drug metabolism - other enzymes	0.0038772	1.8643	13	11	2051	0.013915
-4517	KEGG name	p53 signaling pathway	0.0038772	1.8643	13	11	2051	0.014109
-4517	GOBP slim name	biological regulation	0.0039238	1.029	2411	1126	2051	0.011009
-4517	GOBP slim name	cell proliferation	0.0039369	1.1855	184	99	2051	0.01094
-4517	GOBP slim name	response to external stimulus	0.0041819	1.1407	282	146	2051	0.01151
-4517	GOBP slim name	organelle localization	0.0046416	1.4905	34	23	2051	0.012307
-4517	KEGG name	TGF-beta signaling pathway	0.0053094	1.6525	20	15	2051	0.017388
-4517	GOBP slim name	cell division	0.005523	1.1978	149	81	2051	0.01438
-4517	KEGG name	Inositol phosphate metabolism	0.0063318	1.6024	22	16	2051	0.020231
-4517	GOBP slim name	vacuolar transport	0.0069422	1.4689	33	22	2051	0.017913
-4517	GOBP slim name	organelle assembly	0.0073576	1.3465	54	33	2051	0.018817
-4517	GOBP slim name	establishment or maintenance of cell polarity	0.0074165	1.4479	35	23	2051	0.018801
-4517	KEGG name	Tight junction	0.0074165	1.4479	35	23	2051	0.023132
-4517	KEGG name	Toxoplasmosis	0.0074165	1.4479	35	23	2051	0.023411
-4517	KEGG name	Vascular smooth muscle contraction	0.0081409	1.5254	26	18	2051	0.025093
-4517	GOBP slim name	cytoplasmic translation	0.0087057	2.2033	6	6	2051	0.021322
-4517	KEGG name	Gap junction	0.0087969	1.6235	19	14	2051	0.026492
-4517	GOBP slim name	protein targeting	0.0095704	1.1596	171	90	2051	0.023242
-4517	GOBP slim name	response to biotic stimulus	0.0098372	1.1803	140	75	2051	0.023691
-4517	GOBP slim name	cell activation	0.010063	1.1827	136	73	2051	0.023838
-4517	KEGG name	Focal adhesion	0.010429	1.294	63	37	2051	0.031049
-4517	KEGG name	Phosphatidylinositol signaling system	0.01139	1.5327	23	16	2051	0.03353
-4517	GOBP slim name	response to osmotic stress	0.01227	1.6525	16	12	2051	0.027704
-4517	KEGG name	Epithelial cell signaling in Helicobacter pylori infection	0.012452	1.4983	25	17	2051	0.035852
-4517	KEGG name	Axon guidance	0.012452	1.4983	25	17	2051	0.03625
-4517	KEGG name	Selenocompound metabolism	0.013328	1.8027	11	9	2051	0.037148
-4517	GOBP slim name	cellular aldehyde metabolic process	0.014316	1.5913	18	13	2051	0.031582
-4517	KEGG name	Jak-STAT signaling pathway	0.014316	1.5913	18	13	2051	0.039481
-4517	GOBP slim name	cellular amino acid metabolic process	0.015092	1.1314	185	95	2051	0.033043
-4517	GOBP slim name	secretion	0.016319	1.1803	112	60	2051	0.034935
-4517	GOBP slim name	nuclear division	0.017184	1.1864	104	56	2051	0.035986
-4517	GOBP slim name	mitosis	0.017184	1.1864	104	56	2051	0.036249
-4517	GOBP slim name	response to abiotic stimulus	0.018901	1.0932	260	129	2051	0.03874
-4517	GOBP slim name	response to DNA damage stimulus	0.019764	1.0859	280	138	2051	0.039943
					89831

## Sheet: 12-mock-CREB3-CF-karyoptosis-GO
Cluster ID	Type	Name	P value	Enrichment	Total	In cluster	Cluster size	Ben. Ho. FDR
-4517	GOBP name	DNA damage response, signal transduction by p53 class mediator resulting in cell cycle arrest	8.3742e-13	2.2033	35	35	2051	2.4121e-10
-4517	GOBP name	signal transduction involved in mitotic cell cycle G1/S transition DNA damage checkpoint	1.6593e-11	2.1421	36	35	2051	3.2261e-09
-4517	GOBP slim name	cell death	1.9271e-07	1.348	237	145	2051	1.7966e-06
-4517	GOBP slim name	death	1.9945e-07	1.346	239	146	2051	1.8013e-06
-4517	GOBP name	programmed cell death	2.0528e-07	1.3597	222	137	2051	1.1914e-05
-4517	GOBP slim name	cytoskeleton organization	4.2125e-07	1.331	245	148	2051	3.4783e-06
					1014	646

## Sheet: Heatmap No12-GOBP 1
-4517	GOBP name	DNA damage response, signal transduction by p53 class mediator resulting in cell cycle arrest	8.3742e-13	2.2033	35	35	2051	2.4121e-10
Uniprot	Protein names	Gene Names	GOBP name	GOBP slim name	KEGG name
P61289	Proteasome activator complex subunit 3 (11S regulator complex subunit gamma) (REG-gamma) (Activator of multicatalytic protease subunit 3) (Ki nuclear autoantigen) (Proteasome activator 28 subunit gamma) (PA28g) (PA28gamma)	PSME3	activation of immune response;activation of innate immune response;anaphase-promoting complex-dependent proteasomal ubiquitin-dependent protein catabolic process;antigen processing and presentation;antigen processing and presentation of exogenous antigen;antigen processing and presentation of exogenous peptide antigen;antigen processing and presentation of exogenous peptide antigen via MHC class …	biological regulation;catabolic process;cell cycle;cell death;death;immune system process;macromolecule modification;mitotic cell cycle;protein metabolic process;protein modification by small protein conjugation or removal;protein modification process;proteolysis;proteolysis involved in cellular protein catabolic process;regulation of cell cycle;regulation of protein modification process;response…	Hepatitis C;Proteasome
P24941	Cyclin-dependent kinase 2 (EC 2.7.11.22) (Cell division protein kinase 2) (p33 protein kinase)	CDK2 CDKN2	anaphase-promoting complex-dependent proteasomal ubiquitin-dependent protein catabolic process;catabolic process;cell cycle;cell cycle process;cellular catabolic process;cellular macromolecule catabolic process;cellular protein metabolic process;cellular response to chemical stimulus;cellular response to stimulus;cellular response to stress;DNA damage response, signal transduction by p53 class me…	biological regulation;catabolic process;cell cycle;cell division;establishment of localization;macromolecule modification;microtubule organizing center organization;mitosis;mitotic cell cycle;nuclear division;phosphorus metabolic process;protein metabolic process;protein modification process;protein phosphorylation;proteolysis;proteolysis involved in cellular protein catabolic process;regulation …	Measles;p53 signaling pathway;Pathways in cancer;Prostate cancer
Q13200	26S proteasome non-ATPase regulatory subunit 2 (26S proteasome regulatory subunit RPN1) (26S proteasome regulatory subunit S2) (26S proteasome subunit p97) (Protein 55.11) (Tumor necrosis factor type 1 receptor-associated protein 2)	PSMD2 TRAP2	activation of immune response;activation of innate immune response;anaphase-promoting complex-dependent proteasomal ubiquitin-dependent protein catabolic process;antigen processing and presentation;antigen processing and presentation of exogenous antigen;antigen processing and presentation of exogenous peptide antigen;antigen processing and presentation of exogenous peptide antigen via MHC class …	biological regulation;catabolic process;cell cycle;cell death;death;immune system process;macromolecule modification;mitotic cell cycle;protein metabolic process;protein modification by small protein conjugation or removal;protein modification process;proteolysis;proteolysis involved in cellular protein catabolic process;regulation of cell cycle;regulation of protein modification process;response…	Proteasome
O00231	26S proteasome non-ATPase regulatory subunit 11 (26S proteasome regulatory subunit RPN6) (26S proteasome regulatory subunit S9) (26S proteasome regulatory subunit p44.5)	PSMD11	activation of immune response;activation of innate immune response;anaphase-promoting complex-dependent proteasomal ubiquitin-dependent protein catabolic process;antigen processing and presentation;antigen processing and presentation of exogenous antigen;antigen processing and presentation of exogenous peptide antigen;antigen processing and presentation of exogenous peptide antigen via MHC class …	biological regulation;catabolic process;cell cycle;cell death;cellular component assembly;death;immune system process;macromolecule modification;mitotic cell cycle;protein metabolic process;protein modification by small protein conjugation or removal;protein modification process;proteolysis;proteolysis involved in cellular protein catabolic process;regulation of cell cycle;regulation of protein m…	Proteasome
O00487	26S proteasome non-ATPase regulatory subunit 14 (EC 3.4.19.-) (26S proteasome regulatory subunit RPN11) (26S proteasome-associated PAD1 homolog 1)	PSMD14 POH1	activation of immune response;activation of innate immune response;anaphase-promoting complex-dependent proteasomal ubiquitin-dependent protein catabolic process;antigen processing and presentation;antigen processing and presentation of exogenous antigen;antigen processing and presentation of exogenous peptide antigen;antigen processing and presentation of exogenous peptide antigen via MHC class …	biological regulation;catabolic process;cell cycle;cell death;death;immune system process;macromolecule modification;mitotic cell cycle;protein metabolic process;protein modification by small protein conjugation or removal;protein modification process;proteolysis;proteolysis involved in cellular protein catabolic process;regulation of cell cycle;regulation of protein modification process;response…	Proteasome
O00232	26S proteasome non-ATPase regulatory subunit 12 (26S proteasome regulatory subunit RPN5) (26S proteasome regulatory subunit p55)	PSMD12	activation of immune response;activation of innate immune response;anaphase-promoting complex-dependent proteasomal ubiquitin-dependent protein catabolic process;antigen processing and presentation;antigen processing and presentation of exogenous antigen;antigen processing and presentation of exogenous peptide antigen;antigen processing and presentation of exogenous peptide antigen via MHC class …	biological regulation;catabolic process;cell cycle;cell death;death;immune system process;macromolecule modification;mitotic cell cycle;protein metabolic process;protein modification by small protein conjugation or removal;protein modification process;proteolysis;proteolysis involved in cellular protein catabolic process;regulation of cell cycle;regulation of protein modification process;response…	Proteasome
P28062	Proteasome subunit beta type-8 (EC 3.4.25.1) (Low molecular mass protein 7) (Macropain subunit C13) (Multicatalytic endopeptidase complex subunit C13) (Proteasome component C13) (Proteasome subunit beta-5i) (Really interesting new gene 10 protein)	PSMB8 LMP7 PSMB5i RING10 Y2	activation of immune response;activation of innate immune response;anaphase-promoting complex-dependent proteasomal ubiquitin-dependent protein catabolic process;antigen processing and presentation;antigen processing and presentation of exogenous antigen;antigen processing and presentation of exogenous peptide antigen;antigen processing and presentation of exogenous peptide antigen via MHC class …	biological regulation;catabolic process;cell cycle;cell death;death;immune system process;macromolecule modification;mitotic cell cycle;protein metabolic process;protein modification by small protein conjugation or removal;protein modification process;proteolysis;proteolysis involved in cellular protein catabolic process;regulation of cell cycle;regulation of protein modification process;response…	Proteasome
Q99436	Proteasome subunit beta type-7 (EC 3.4.25.1) (Macropain chain Z) (Multicatalytic endopeptidase complex chain Z) (Proteasome subunit Z)	PSMB7 Z	activation of immune response;activation of innate immune response;anaphase-promoting complex-dependent proteasomal ubiquitin-dependent protein catabolic process;antigen processing and presentation;antigen processing and presentation of exogenous antigen;antigen processing and presentation of exogenous peptide antigen;antigen processing and presentation of exogenous peptide antigen via MHC class …	biological regulation;catabolic process;cell cycle;cell death;death;immune system process;macromolecule modification;mitotic cell cycle;protein metabolic process;protein modification by small protein conjugation or removal;protein modification process;proteolysis;proteolysis involved in cellular protein catabolic process;regulation of cell cycle;regulation of protein modification process;response…	Proteasome
P40306	Proteasome subunit beta type-10 (EC 3.4.25.1) (Low molecular mass protein 10) (Macropain subunit MECl-1) (Multicatalytic endopeptidase complex subunit MECl-1) (Proteasome MECl-1) (Proteasome subunit beta-2i)	PSMB10 LMP10 MECL1	activation of immune response;activation of innate immune response;anaphase-promoting complex-dependent proteasomal ubiquitin-dependent protein catabolic process;antigen processing and presentation;antigen processing and presentation of exogenous antigen;antigen processing and presentation of exogenous peptide antigen;antigen processing and presentation of exogenous peptide antigen via MHC class …	biological regulation;catabolic process;cell activation;cell cycle;cell death;cell proliferation;death;immune system process;macromolecule modification;mitotic cell cycle;protein metabolic process;protein modification by small protein conjugation or removal;protein modification process;proteolysis;proteolysis involved in cellular protein catabolic process;regulation of cell cycle;regulation of pr…	Proteasome
Q99460	26S proteasome non-ATPase regulatory subunit 1 (26S proteasome regulatory subunit RPN2) (26S proteasome regulatory subunit S1) (26S proteasome subunit p112)	PSMD1	activation of immune response;activation of innate immune response;anaphase-promoting complex-dependent proteasomal ubiquitin-dependent protein catabolic process;antigen processing and presentation;antigen processing and presentation of exogenous antigen;antigen processing and presentation of exogenous peptide antigen;antigen processing and presentation of exogenous peptide antigen via MHC class …	biological regulation;catabolic process;cell cycle;cell death;death;immune system process;macromolecule modification;mitotic cell cycle;protein metabolic process;protein modification by small protein conjugation or removal;protein modification process;proteolysis;proteolysis involved in cellular protein catabolic process;regulation of cell cycle;regulation of protein modification process;response…	Proteasome
P62195	26S proteasome regulatory subunit 8 (26S proteasome AAA-ATPase subunit RPT6) (Proteasome 26S subunit ATPase 5) (Proteasome subunit p45) (Thyroid hormone receptor-interacting protein 1) (TRIP1) (p45/SUG)	PSMC5 SUG1	activation of immune response;activation of innate immune response;anaphase-promoting complex-dependent proteasomal ubiquitin-dependent protein catabolic process;antigen processing and presentation;antigen processing and presentation of exogenous antigen;antigen processing and presentation of exogenous peptide antigen;antigen processing and presentation of exogenous peptide antigen via MHC class …	biological regulation;catabolic process;cell cycle;cell death;death;immune system process;macromolecule modification;mitotic cell cycle;protein metabolic process;protein modification by small protein conjugation or removal;protein modification process;proteolysis;proteolysis involved in cellular protein catabolic process;regulation of cell cycle;regulation of protein modification process;response…	Proteasome
Q13362	Serine/threonine-protein phosphatase 2A 56 kDa regulatory subunit gamma isoform (PP2A B subunit isoform B'-gamma) (PP2A B subunit isoform B56-gamma) (PP2A B subunit isoform PR61-gamma) (PP2A B subunit isoform R5-gamma) (Renal carcinoma antigen NY-REN-29)	PPP2R5C KIAA0044	catabolic process;cellular catabolic process;cellular macromolecule catabolic process;cellular response to stimulus;cellular response to stress;DNA damage response, signal transduction by p53 class mediator;DNA damage response, signal transduction by p53 class mediator resulting in cell cycle arrest;intracellular signal transduction;macromolecule catabolic process;modification-dependent macromole…	biological regulation;catabolic process;protein metabolic process;proteolysis;proteolysis involved in cellular protein catabolic process;regulation of cell cycle;response to DNA damage stimulus;response to stimulus;response to stress;signal transduction
P51665	26S proteasome non-ATPase regulatory subunit 7 (26S proteasome regulatory subunit RPN8) (26S proteasome regulatory subunit S12) (Mov34 protein homolog) (Proteasome subunit p40)	PSMD7 MOV34L	activation of immune response;activation of innate immune response;anaphase-promoting complex-dependent proteasomal ubiquitin-dependent protein catabolic process;antigen processing and presentation;antigen processing and presentation of exogenous antigen;antigen processing and presentation of exogenous peptide antigen;antigen processing and presentation of exogenous peptide antigen via MHC class …	biological regulation;catabolic process;cell cycle;cell death;death;immune system process;macromolecule modification;mitotic cell cycle;protein metabolic process;protein modification by small protein conjugation or removal;protein modification process;proteolysis;proteolysis involved in cellular protein catabolic process;regulation of cell cycle;regulation of protein modification process;response…	Proteasome
P28065	Proteasome subunit beta type-9 (EC 3.4.25.1) (Low molecular mass protein 2) (Macropain chain 7) (Multicatalytic endopeptidase complex chain 7) (Proteasome chain 7) (Proteasome subunit beta-1i) (Really interesting new gene 12 protein)	PSMB9 LMP2 PSMB6i RING12	activation of immune response;activation of innate immune response;anaphase-promoting complex-dependent proteasomal ubiquitin-dependent protein catabolic process;antigen processing and presentation;antigen processing and presentation of exogenous antigen;antigen processing and presentation of exogenous peptide antigen;antigen processing and presentation of exogenous peptide antigen via MHC class …	biological regulation;catabolic process;cell cycle;cell death;death;immune system process;macromolecule modification;mitotic cell cycle;protein metabolic process;protein modification by small protein conjugation or removal;protein modification process;proteolysis;proteolysis involved in cellular protein catabolic process;regulation of cell cycle;regulation of protein modification process;response…	Proteasome
Q9UL46	Proteasome activator complex subunit 2 (11S regulator complex subunit beta) (REG-beta) (Activator of multicatalytic protease subunit 2) (Proteasome activator 28 subunit beta) (PA28b) (PA28beta)	PSME2	activation of immune response;activation of innate immune response;anaphase-promoting complex-dependent proteasomal ubiquitin-dependent protein catabolic process;antigen processing and presentation;antigen processing and presentation of exogenous antigen;antigen processing and presentation of exogenous peptide antigen;antigen processing and presentation of exogenous peptide antigen via MHC class …	biological regulation;catabolic process;cell cycle;cell death;death;immune system process;macromolecule modification;mitotic cell cycle;protein metabolic process;protein modification by small protein conjugation or removal;protein modification process;proteolysis;proteolysis involved in cellular protein catabolic process;regulation of cell cycle;regulation of protein modification process;response…	Proteasome
P35998	26S proteasome regulatory subunit 7 (26S proteasome AAA-ATPase subunit RPT1) (Proteasome 26S subunit ATPase 2)	PSMC2 MSS1	activation of immune response;activation of innate immune response;anaphase-promoting complex-dependent proteasomal ubiquitin-dependent protein catabolic process;antigen processing and presentation;antigen processing and presentation of exogenous antigen;antigen processing and presentation of exogenous peptide antigen;antigen processing and presentation of exogenous peptide antigen via MHC class …	biological regulation;catabolic process;cell cycle;cell death;death;immune system process;macromolecule modification;mitotic cell cycle;protein metabolic process;protein modification by small protein conjugation or removal;protein modification process;proteolysis;proteolysis involved in cellular protein catabolic process;regulation of cell cycle;regulation of protein modification process;response…	Proteasome
O43242	26S proteasome non-ATPase regulatory subunit 3 (26S proteasome regulatory subunit RPN3) (26S proteasome regulatory subunit S3) (Proteasome subunit p58)	PSMD3	activation of immune response;activation of innate immune response;anaphase-promoting complex-dependent proteasomal ubiquitin-dependent protein catabolic process;antigen processing and presentation;antigen processing and presentation of exogenous antigen;antigen processing and presentation of exogenous peptide antigen;antigen processing and presentation of exogenous peptide antigen via MHC class …	biological regulation;catabolic process;cell cycle;cell death;death;immune system process;macromolecule modification;mitotic cell cycle;protein metabolic process;protein modification by small protein conjugation or removal;protein modification process;proteolysis;proteolysis involved in cellular protein catabolic process;regulation of cell cycle;regulation of protein modification process;response…	Proteasome
O00233	26S proteasome non-ATPase regulatory subunit 9 (26S proteasome regulatory subunit p27)	PSMD9	activation of immune response;activation of innate immune response;anaphase-promoting complex-dependent proteasomal ubiquitin-dependent protein catabolic process;antigen processing and presentation;antigen processing and presentation of exogenous antigen;antigen processing and presentation of exogenous peptide antigen;antigen processing and presentation of exogenous peptide antigen via MHC class …	biological regulation;catabolic process;cell cycle;cell death;cellular component assembly;death;immune system process;macromolecule modification;mitotic cell cycle;protein metabolic process;protein modification by small protein conjugation or removal;protein modification process;proteolysis;proteolysis involved in cellular protein catabolic process;regulation of cell cycle;regulation of protein m…
P28074	Proteasome subunit beta type-5 (EC 3.4.25.1) (Macropain epsilon chain) (Multicatalytic endopeptidase complex epsilon chain) (Proteasome chain 6) (Proteasome epsilon chain) (Proteasome subunit MB1) (Proteasome subunit X)	PSMB5 LMPX MB1 X	activation of immune response;activation of innate immune response;anaphase-promoting complex-dependent proteasomal ubiquitin-dependent protein catabolic process;antigen processing and presentation;antigen processing and presentation of exogenous antigen;antigen processing and presentation of exogenous peptide antigen;antigen processing and presentation of exogenous peptide antigen via MHC class …	biological regulation;catabolic process;cell cycle;cell death;death;immune system process;macromolecule modification;mitotic cell cycle;protein metabolic process;protein modification by small protein conjugation or removal;protein modification process;proteolysis;proteolysis involved in cellular protein catabolic process;regulation of cell cycle;regulation of protein modification process;response…	Proteasome
P25789	Proteasome subunit alpha type-4 (Macropain subunit C9) (Multicatalytic endopeptidase complex subunit C9) (Proteasome component C9) (Proteasome subunit L)	PSMA4 HC9 PSC9	activation of immune response;activation of innate immune response;anaphase-promoting complex-dependent proteasomal ubiquitin-dependent protein catabolic process;antigen processing and presentation;antigen processing and presentation of exogenous antigen;antigen processing and presentation of exogenous peptide antigen;antigen processing and presentation of exogenous peptide antigen via MHC class …	biological regulation;catabolic process;cell cycle;cell death;death;immune system process;macromolecule modification;mitotic cell cycle;protein metabolic process;protein modification by small protein conjugation or removal;protein modification process;proteolysis;proteolysis involved in cellular protein catabolic process;regulation of cell cycle;regulation of protein modification process;response…	Proteasome
P48556	26S proteasome non-ATPase regulatory subunit 8 (26S proteasome regulatory subunit RPN12) (26S proteasome regulatory subunit S14) (p31)	PSMD8	activation of immune response;activation of innate immune response;anaphase-promoting complex-dependent proteasomal ubiquitin-dependent protein catabolic process;antigen processing and presentation;antigen processing and presentation of exogenous antigen;antigen processing and presentation of exogenous peptide antigen;antigen processing and presentation of exogenous peptide antigen via MHC class …	biological regulation;catabolic process;cell cycle;cell death;death;immune system process;macromolecule modification;mitotic cell cycle;protein metabolic process;protein modification by small protein conjugation or removal;protein modification process;proteolysis;proteolysis involved in cellular protein catabolic process;regulation of cell cycle;regulation of protein modification process;response…	Proteasome
P17980	26S proteasome regulatory subunit 6A (26S proteasome AAA-ATPase subunit RPT5) (Proteasome 26S subunit ATPase 3) (Proteasome subunit P50) (Tat-binding protein 1) (TBP-1)	PSMC3 TBP1	activation of immune response;activation of innate immune response;anaphase-promoting complex-dependent proteasomal ubiquitin-dependent protein catabolic process;antigen processing and presentation;antigen processing and presentation of exogenous antigen;antigen processing and presentation of exogenous peptide antigen;antigen processing and presentation of exogenous peptide antigen via MHC class …	biological regulation;catabolic process;cell cycle;cell death;death;immune system process;macromolecule modification;mitotic cell cycle;protein metabolic process;protein modification by small protein conjugation or removal;protein modification process;proteolysis;proteolysis involved in cellular protein catabolic process;regulation of cell cycle;regulation of protein modification process;response…	Proteasome
P25786	Proteasome subunit alpha type-1 (30 kDa prosomal protein) (PROS-30) (Macropain subunit C2) (Multicatalytic endopeptidase complex subunit C2) (Proteasome component C2) (Proteasome nu chain)	PSMA1 HC2 NU PROS30 PSC2	activation of immune response;activation of innate immune response;anaphase-promoting complex-dependent proteasomal ubiquitin-dependent protein catabolic process;antigen processing and presentation;antigen processing and presentation of exogenous antigen;antigen processing and presentation of exogenous peptide antigen;antigen processing and presentation of exogenous peptide antigen via MHC class …	biological regulation;catabolic process;cell cycle;cell death;death;immune system process;macromolecule modification;mitotic cell cycle;protein metabolic process;protein modification by small protein conjugation or removal;protein modification process;proteolysis;proteolysis involved in cellular protein catabolic process;regulation of cell cycle;regulation of protein modification process;response…	Proteasome
Q15008	26S proteasome non-ATPase regulatory subunit 6 (26S proteasome regulatory subunit RPN7) (26S proteasome regulatory subunit S10) (Breast cancer-associated protein SGA-113M) (Phosphonoformate immuno-associated protein 4) (Proteasome regulatory particle subunit p44S10) (p42A)	PSMD6 KIAA0107 PFAAP4	activation of immune response;activation of innate immune response;anaphase-promoting complex-dependent proteasomal ubiquitin-dependent protein catabolic process;antigen processing and presentation;antigen processing and presentation of exogenous antigen;antigen processing and presentation of exogenous peptide antigen;antigen processing and presentation of exogenous peptide antigen via MHC class …	biological regulation;catabolic process;cell cycle;cell death;death;immune system process;macromolecule modification;mitotic cell cycle;protein metabolic process;protein modification by small protein conjugation or removal;protein modification process;proteolysis;proteolysis involved in cellular protein catabolic process;regulation of cell cycle;regulation of protein modification process;response…	Proteasome
P43686	26S proteasome regulatory subunit 6B (26S proteasome AAA-ATPase subunit RPT3) (MB67-interacting protein) (MIP224) (Proteasome 26S subunit ATPase 4) (Tat-binding protein 7) (TBP-7)	PSMC4 MIP224 TBP7	activation of immune response;activation of innate immune response;anaphase-promoting complex-dependent proteasomal ubiquitin-dependent protein catabolic process;antigen processing and presentation;antigen processing and presentation of exogenous antigen;antigen processing and presentation of exogenous peptide antigen;antigen processing and presentation of exogenous peptide antigen via MHC class …	biological regulation;catabolic process;cell cycle;cell death;death;immune system process;macromolecule modification;mitotic cell cycle;protein metabolic process;protein modification by small protein conjugation or removal;protein modification process;proteolysis;proteolysis involved in cellular protein catabolic process;regulation of cell cycle;regulation of protein modification process;response…	Proteasome
P28072	Proteasome subunit beta type-6 (EC 3.4.25.1) (Macropain delta chain) (Multicatalytic endopeptidase complex delta chain) (Proteasome delta chain) (Proteasome subunit Y)	PSMB6 LMPY Y	activation of immune response;activation of innate immune response;anaphase-promoting complex-dependent proteasomal ubiquitin-dependent protein catabolic process;antigen processing and presentation;antigen processing and presentation of exogenous antigen;antigen processing and presentation of exogenous peptide antigen;antigen processing and presentation of exogenous peptide antigen via MHC class …	biological regulation;catabolic process;cell cycle;cell death;death;immune system process;macromolecule modification;mitotic cell cycle;protein metabolic process;protein modification by small protein conjugation or removal;protein modification process;proteolysis;proteolysis involved in cellular protein catabolic process;regulation of cell cycle;regulation of protein modification process;response…	Proteasome
P62191	26S proteasome regulatory subunit 4 (P26s4) (26S proteasome AAA-ATPase subunit RPT2) (Proteasome 26S subunit ATPase 1)	PSMC1	activation of immune response;activation of innate immune response;anaphase-promoting complex-dependent proteasomal ubiquitin-dependent protein catabolic process;antigen processing and presentation;antigen processing and presentation of exogenous antigen;antigen processing and presentation of exogenous peptide antigen;antigen processing and presentation of exogenous peptide antigen via MHC class …	biological regulation;catabolic process;cell cycle;cell death;death;immune system process;macromolecule modification;mitotic cell cycle;protein metabolic process;protein modification by small protein conjugation or removal;protein modification process;proteolysis;proteolysis involved in cellular protein catabolic process;regulation of cell cycle;regulation of protein modification process;response…	Proteasome
Q06323	Proteasome activator complex subunit 1 (11S regulator complex subunit alpha) (REG-alpha) (Activator of multicatalytic protease subunit 1) (Interferon gamma up-regulated I-5111 protein) (IGUP I-5111) (Proteasome activator 28 subunit alpha) (PA28a) (PA28alpha)	PSME1 IFI5111	activation of immune response;activation of innate immune response;anaphase-promoting complex-dependent proteasomal ubiquitin-dependent protein catabolic process;antigen processing and presentation;antigen processing and presentation of exogenous antigen;antigen processing and presentation of exogenous peptide antigen;antigen processing and presentation of exogenous peptide antigen via MHC class …	biological regulation;catabolic process;cell cycle;cell death;death;immune system process;macromolecule modification;mitotic cell cycle;protein metabolic process;protein modification by small protein conjugation or removal;protein modification process;proteolysis;proteolysis involved in cellular protein catabolic process;regulation of cell cycle;regulation of protein modification process;response…	Proteasome
Q9UNM6	26S proteasome non-ATPase regulatory subunit 13 (26S proteasome regulatory subunit RPN9) (26S proteasome regulatory subunit S11) (26S proteasome regulatory subunit p40.5)	PSMD13	activation of immune response;activation of innate immune response;anaphase-promoting complex-dependent proteasomal ubiquitin-dependent protein catabolic process;antigen processing and presentation;antigen processing and presentation of exogenous antigen;antigen processing and presentation of exogenous peptide antigen;antigen processing and presentation of exogenous peptide antigen via MHC class …	biological regulation;catabolic process;cell cycle;cell death;death;immune system process;macromolecule modification;mitotic cell cycle;protein metabolic process;protein modification by small protein conjugation or removal;protein modification process;proteolysis;proteolysis involved in cellular protein catabolic process;regulation of cell cycle;regulation of protein modification process;response…	Proteasome
Q16401	26S proteasome non-ATPase regulatory subunit 5 (26S protease subunit S5 basic) (26S proteasome subunit S5B)	PSMD5 KIAA0072	activation of immune response;activation of innate immune response;anaphase-promoting complex-dependent proteasomal ubiquitin-dependent protein catabolic process;antigen processing and presentation;antigen processing and presentation of exogenous antigen;antigen processing and presentation of exogenous peptide antigen;antigen processing and presentation of exogenous peptide antigen via MHC class …	biological regulation;catabolic process;cell cycle;cell death;cellular component assembly;death;immune system process;macromolecule modification;mitotic cell cycle;protein metabolic process;protein modification by small protein conjugation or removal;protein modification process;proteolysis;proteolysis involved in cellular protein catabolic process;regulation of cell cycle;regulation of protein m…
P20618	Proteasome subunit beta type-1 (Macropain subunit C5) (Multicatalytic endopeptidase complex subunit C5) (Proteasome component C5) (Proteasome gamma chain)	PSMB1 PSC5	activation of immune response;activation of innate immune response;anaphase-promoting complex-dependent proteasomal ubiquitin-dependent protein catabolic process;antigen processing and presentation;antigen processing and presentation of exogenous antigen;antigen processing and presentation of exogenous peptide antigen;antigen processing and presentation of exogenous peptide antigen via MHC class …	biological regulation;catabolic process;cell cycle;cell death;death;immune system process;macromolecule modification;mitotic cell cycle;protein metabolic process;protein modification by small protein conjugation or removal;protein modification process;proteolysis;proteolysis involved in cellular protein catabolic process;regulation of cell cycle;regulation of protein modification process;response…	Proteasome
Q92530	Proteasome inhibitor PI31 subunit (hPI31)	PSMF1	activation of immune response;activation of innate immune response;anaphase-promoting complex-dependent proteasomal ubiquitin-dependent protein catabolic process;antigen processing and presentation;antigen processing and presentation of exogenous antigen;antigen processing and presentation of exogenous peptide antigen;antigen processing and presentation of exogenous peptide antigen via MHC class …	biological regulation;catabolic process;cell cycle;cell death;death;immune system process;macromolecule modification;mitotic cell cycle;protein metabolic process;protein modification by small protein conjugation or removal;protein modification process;proteolysis;proteolysis involved in cellular protein catabolic process;regulation of cell cycle;regulation of protein modification process;response…	Proteasome
P28066	Proteasome subunit alpha type-5 (Macropain zeta chain) (Multicatalytic endopeptidase complex zeta chain) (Proteasome zeta chain)	PSMA5	activation of immune response;activation of innate immune response;anaphase-promoting complex-dependent proteasomal ubiquitin-dependent protein catabolic process;antigen processing and presentation;antigen processing and presentation of exogenous antigen;antigen processing and presentation of exogenous peptide antigen;antigen processing and presentation of exogenous peptide antigen via MHC class …	biological regulation;catabolic process;cell cycle;cell death;death;immune system process;macromolecule modification;mitotic cell cycle;protein metabolic process;protein modification by small protein conjugation or removal;protein modification process;proteolysis;proteolysis involved in cellular protein catabolic process;regulation of cell cycle;regulation of protein modification process;response…	Proteasome
O75832	26S proteasome non-ATPase regulatory subunit 10 (26S proteasome regulatory subunit p28) (Gankyrin) (p28(GANK))	PSMD10	activation of immune response;activation of innate immune response;anaphase-promoting complex-dependent proteasomal ubiquitin-dependent protein catabolic process;antigen processing and presentation;antigen processing and presentation of exogenous antigen;antigen processing and presentation of exogenous peptide antigen;antigen processing and presentation of exogenous peptide antigen via MHC class …	biological regulation;catabolic process;cell cycle;cell death;cellular component assembly;death;immune system process;macromolecule modification;mitotic cell cycle;protein metabolic process;protein modification by small protein conjugation or removal;protein modification process;proteolysis;proteolysis involved in cellular protein catabolic process;regulation of cell cycle;regulation of organelle…
P62333	26S proteasome regulatory subunit 10B (26S proteasome AAA-ATPase subunit RPT4) (Proteasome 26S subunit ATPase 6) (Proteasome subunit p42)	PSMC6 SUG2	activation of immune response;activation of innate immune response;anaphase-promoting complex-dependent proteasomal ubiquitin-dependent protein catabolic process;antigen processing and presentation;antigen processing and presentation of exogenous antigen;antigen processing and presentation of exogenous peptide antigen;antigen processing and presentation of exogenous peptide antigen via MHC class …	biological regulation;catabolic process;cell cycle;cell death;death;immune system process;macromolecule modification;mitotic cell cycle;protein metabolic process;protein modification by small protein conjugation or removal;protein modification process;proteolysis;proteolysis involved in cellular protein catabolic process;regulation of cell cycle;regulation of protein modification process;response…	Proteasome

## Sheet: Heatmap No12-GOBP 2
-4517	GOBP name	signal transduction involved in mitotic cell cycle G1/S transition DNA damage checkpoint	1.6593e-11	2.1421	36	35	2051	3.2261e-09
Uniprot	Protein names	Gene Names	GOBP name	GOBP slim name	KEGG name
P61289	Proteasome activator complex subunit 3 (11S regulator complex subunit gamma) (REG-gamma) (Activator of multicatalytic protease subunit 3) (Ki nuclear autoantigen) (Proteasome activator 28 subunit gamma) (PA28g) (PA28gamma)	PSME3	activation of immune response;activation of innate immune response;anaphase-promoting complex-dependent proteasomal ubiquitin-dependent protein catabolic process;antigen processing and presentation;antigen processing and presentation of exogenous antigen;antigen processing and presentation of exogenous peptide antigen;antigen processing and presentation of exogenous peptide antigen via MHC class …	biological regulation;catabolic process;cell cycle;cell death;death;immune system process;macromolecule modification;mitotic cell cycle;protein metabolic process;protein modification by small protein conjugation or removal;protein modification process;proteolysis;proteolysis involved in cellular protein catabolic process;regulation of cell cycle;regulation of protein modification process;response…	Hepatitis C;Proteasome
P24941	Cyclin-dependent kinase 2 (EC 2.7.11.22) (Cell division protein kinase 2) (p33 protein kinase)	CDK2 CDKN2	anaphase-promoting complex-dependent proteasomal ubiquitin-dependent protein catabolic process;catabolic process;cell cycle;cell cycle process;cellular catabolic process;cellular macromolecule catabolic process;cellular protein metabolic process;cellular response to chemical stimulus;cellular response to stimulus;cellular response to stress;DNA damage response, signal transduction by p53 class me…	biological regulation;catabolic process;cell cycle;cell division;establishment of localization;macromolecule modification;microtubule organizing center organization;mitosis;mitotic cell cycle;nuclear division;phosphorus metabolic process;protein metabolic process;protein modification process;protein phosphorylation;proteolysis;proteolysis involved in cellular protein catabolic process;regulation …	Measles;p53 signaling pathway;Pathways in cancer;Prostate cancer
Q13200	26S proteasome non-ATPase regulatory subunit 2 (26S proteasome regulatory subunit RPN1) (26S proteasome regulatory subunit S2) (26S proteasome subunit p97) (Protein 55.11) (Tumor necrosis factor type 1 receptor-associated protein 2)	PSMD2 TRAP2	activation of immune response;activation of innate immune response;anaphase-promoting complex-dependent proteasomal ubiquitin-dependent protein catabolic process;antigen processing and presentation;antigen processing and presentation of exogenous antigen;antigen processing and presentation of exogenous peptide antigen;antigen processing and presentation of exogenous peptide antigen via MHC class …	biological regulation;catabolic process;cell cycle;cell death;death;immune system process;macromolecule modification;mitotic cell cycle;protein metabolic process;protein modification by small protein conjugation or removal;protein modification process;proteolysis;proteolysis involved in cellular protein catabolic process;regulation of cell cycle;regulation of protein modification process;response…	Proteasome
O00231	26S proteasome non-ATPase regulatory subunit 11 (26S proteasome regulatory subunit RPN6) (26S proteasome regulatory subunit S9) (26S proteasome regulatory subunit p44.5)	PSMD11	activation of immune response;activation of innate immune response;anaphase-promoting complex-dependent proteasomal ubiquitin-dependent protein catabolic process;antigen processing and presentation;antigen processing and presentation of exogenous antigen;antigen processing and presentation of exogenous peptide antigen;antigen processing and presentation of exogenous peptide antigen via MHC class …	biological regulation;catabolic process;cell cycle;cell death;cellular component assembly;death;immune system process;macromolecule modification;mitotic cell cycle;protein metabolic process;protein modification by small protein conjugation or removal;protein modification process;proteolysis;proteolysis involved in cellular protein catabolic process;regulation of cell cycle;regulation of protein m…	Proteasome
O00487	26S proteasome non-ATPase regulatory subunit 14 (EC 3.4.19.-) (26S proteasome regulatory subunit RPN11) (26S proteasome-associated PAD1 homolog 1)	PSMD14 POH1	activation of immune response;activation of innate immune response;anaphase-promoting complex-dependent proteasomal ubiquitin-dependent protein catabolic process;antigen processing and presentation;antigen processing and presentation of exogenous antigen;antigen processing and presentation of exogenous peptide antigen;antigen processing and presentation of exogenous peptide antigen via MHC class …	biological regulation;catabolic process;cell cycle;cell death;death;immune system process;macromolecule modification;mitotic cell cycle;protein metabolic process;protein modification by small protein conjugation or removal;protein modification process;proteolysis;proteolysis involved in cellular protein catabolic process;regulation of cell cycle;regulation of protein modification process;response…	Proteasome
O00232	26S proteasome non-ATPase regulatory subunit 12 (26S proteasome regulatory subunit RPN5) (26S proteasome regulatory subunit p55)	PSMD12	activation of immune response;activation of innate immune response;anaphase-promoting complex-dependent proteasomal ubiquitin-dependent protein catabolic process;antigen processing and presentation;antigen processing and presentation of exogenous antigen;antigen processing and presentation of exogenous peptide antigen;antigen processing and presentation of exogenous peptide antigen via MHC class …	biological regulation;catabolic process;cell cycle;cell death;death;immune system process;macromolecule modification;mitotic cell cycle;protein metabolic process;protein modification by small protein conjugation or removal;protein modification process;proteolysis;proteolysis involved in cellular protein catabolic process;regulation of cell cycle;regulation of protein modification process;response…	Proteasome
P28062	Proteasome subunit beta type-8 (EC 3.4.25.1) (Low molecular mass protein 7) (Macropain subunit C13) (Multicatalytic endopeptidase complex subunit C13) (Proteasome component C13) (Proteasome subunit beta-5i) (Really interesting new gene 10 protein)	PSMB8 LMP7 PSMB5i RING10 Y2	activation of immune response;activation of innate immune response;anaphase-promoting complex-dependent proteasomal ubiquitin-dependent protein catabolic process;antigen processing and presentation;antigen processing and presentation of exogenous antigen;antigen processing and presentation of exogenous peptide antigen;antigen processing and presentation of exogenous peptide antigen via MHC class …	biological regulation;catabolic process;cell cycle;cell death;death;immune system process;macromolecule modification;mitotic cell cycle;protein metabolic process;protein modification by small protein conjugation or removal;protein modification process;proteolysis;proteolysis involved in cellular protein catabolic process;regulation of cell cycle;regulation of protein modification process;response…	Proteasome
Q99436	Proteasome subunit beta type-7 (EC 3.4.25.1) (Macropain chain Z) (Multicatalytic endopeptidase complex chain Z) (Proteasome subunit Z)	PSMB7 Z	activation of immune response;activation of innate immune response;anaphase-promoting complex-dependent proteasomal ubiquitin-dependent protein catabolic process;antigen processing and presentation;antigen processing and presentation of exogenous antigen;antigen processing and presentation of exogenous peptide antigen;antigen processing and presentation of exogenous peptide antigen via MHC class …	biological regulation;catabolic process;cell cycle;cell death;death;immune system process;macromolecule modification;mitotic cell cycle;protein metabolic process;protein modification by small protein conjugation or removal;protein modification process;proteolysis;proteolysis involved in cellular protein catabolic process;regulation of cell cycle;regulation of protein modification process;response…	Proteasome
P40306	Proteasome subunit beta type-10 (EC 3.4.25.1) (Low molecular mass protein 10) (Macropain subunit MECl-1) (Multicatalytic endopeptidase complex subunit MECl-1) (Proteasome MECl-1) (Proteasome subunit beta-2i)	PSMB10 LMP10 MECL1	activation of immune response;activation of innate immune response;anaphase-promoting complex-dependent proteasomal ubiquitin-dependent protein catabolic process;antigen processing and presentation;antigen processing and presentation of exogenous antigen;antigen processing and presentation of exogenous peptide antigen;antigen processing and presentation of exogenous peptide antigen via MHC class …	biological regulation;catabolic process;cell activation;cell cycle;cell death;cell proliferation;death;immune system process;macromolecule modification;mitotic cell cycle;protein metabolic process;protein modification by small protein conjugation or removal;protein modification process;proteolysis;proteolysis involved in cellular protein catabolic process;regulation of cell cycle;regulation of pr…	Proteasome
Q99460	26S proteasome non-ATPase regulatory subunit 1 (26S proteasome regulatory subunit RPN2) (26S proteasome regulatory subunit S1) (26S proteasome subunit p112)	PSMD1	activation of immune response;activation of innate immune response;anaphase-promoting complex-dependent proteasomal ubiquitin-dependent protein catabolic process;antigen processing and presentation;antigen processing and presentation of exogenous antigen;antigen processing and presentation of exogenous peptide antigen;antigen processing and presentation of exogenous peptide antigen via MHC class …	biological regulation;catabolic process;cell cycle;cell death;death;immune system process;macromolecule modification;mitotic cell cycle;protein metabolic process;protein modification by small protein conjugation or removal;protein modification process;proteolysis;proteolysis involved in cellular protein catabolic process;regulation of cell cycle;regulation of protein modification process;response…	Proteasome
P62195	26S proteasome regulatory subunit 8 (26S proteasome AAA-ATPase subunit RPT6) (Proteasome 26S subunit ATPase 5) (Proteasome subunit p45) (Thyroid hormone receptor-interacting protein 1) (TRIP1) (p45/SUG)	PSMC5 SUG1	activation of immune response;activation of innate immune response;anaphase-promoting complex-dependent proteasomal ubiquitin-dependent protein catabolic process;antigen processing and presentation;antigen processing and presentation of exogenous antigen;antigen processing and presentation of exogenous peptide antigen;antigen processing and presentation of exogenous peptide antigen via MHC class …	biological regulation;catabolic process;cell cycle;cell death;death;immune system process;macromolecule modification;mitotic cell cycle;protein metabolic process;protein modification by small protein conjugation or removal;protein modification process;proteolysis;proteolysis involved in cellular protein catabolic process;regulation of cell cycle;regulation of protein modification process;response…	Proteasome
Q13362	Serine/threonine-protein phosphatase 2A 56 kDa regulatory subunit gamma isoform (PP2A B subunit isoform B'-gamma) (PP2A B subunit isoform B56-gamma) (PP2A B subunit isoform PR61-gamma) (PP2A B subunit isoform R5-gamma) (Renal carcinoma antigen NY-REN-29)	PPP2R5C KIAA0044	catabolic process;cellular catabolic process;cellular macromolecule catabolic process;cellular response to stimulus;cellular response to stress;DNA damage response, signal transduction by p53 class mediator;DNA damage response, signal transduction by p53 class mediator resulting in cell cycle arrest;intracellular signal transduction;macromolecule catabolic process;modification-dependent macromole…	biological regulation;catabolic process;protein metabolic process;proteolysis;proteolysis involved in cellular protein catabolic process;regulation of cell cycle;response to DNA damage stimulus;response to stimulus;response to stress;signal transduction
P51665	26S proteasome non-ATPase regulatory subunit 7 (26S proteasome regulatory subunit RPN8) (26S proteasome regulatory subunit S12) (Mov34 protein homolog) (Proteasome subunit p40)	PSMD7 MOV34L	activation of immune response;activation of innate immune response;anaphase-promoting complex-dependent proteasomal ubiquitin-dependent protein catabolic process;antigen processing and presentation;antigen processing and presentation of exogenous antigen;antigen processing and presentation of exogenous peptide antigen;antigen processing and presentation of exogenous peptide antigen via MHC class …	biological regulation;catabolic process;cell cycle;cell death;death;immune system process;macromolecule modification;mitotic cell cycle;protein metabolic process;protein modification by small protein conjugation or removal;protein modification process;proteolysis;proteolysis involved in cellular protein catabolic process;regulation of cell cycle;regulation of protein modification process;response…	Proteasome
P28065	Proteasome subunit beta type-9 (EC 3.4.25.1) (Low molecular mass protein 2) (Macropain chain 7) (Multicatalytic endopeptidase complex chain 7) (Proteasome chain 7) (Proteasome subunit beta-1i) (Really interesting new gene 12 protein)	PSMB9 LMP2 PSMB6i RING12	activation of immune response;activation of innate immune response;anaphase-promoting complex-dependent proteasomal ubiquitin-dependent protein catabolic process;antigen processing and presentation;antigen processing and presentation of exogenous antigen;antigen processing and presentation of exogenous peptide antigen;antigen processing and presentation of exogenous peptide antigen via MHC class …	biological regulation;catabolic process;cell cycle;cell death;death;immune system process;macromolecule modification;mitotic cell cycle;protein metabolic process;protein modification by small protein conjugation or removal;protein modification process;proteolysis;proteolysis involved in cellular protein catabolic process;regulation of cell cycle;regulation of protein modification process;response…	Proteasome
Q9UL46	Proteasome activator complex subunit 2 (11S regulator complex subunit beta) (REG-beta) (Activator of multicatalytic protease subunit 2) (Proteasome activator 28 subunit beta) (PA28b) (PA28beta)	PSME2	activation of immune response;activation of innate immune response;anaphase-promoting complex-dependent proteasomal ubiquitin-dependent protein catabolic process;antigen processing and presentation;antigen processing and presentation of exogenous antigen;antigen processing and presentation of exogenous peptide antigen;antigen processing and presentation of exogenous peptide antigen via MHC class …	biological regulation;catabolic process;cell cycle;cell death;death;immune system process;macromolecule modification;mitotic cell cycle;protein metabolic process;protein modification by small protein conjugation or removal;protein modification process;proteolysis;proteolysis involved in cellular protein catabolic process;regulation of cell cycle;regulation of protein modification process;response…	Proteasome
P35998	26S proteasome regulatory subunit 7 (26S proteasome AAA-ATPase subunit RPT1) (Proteasome 26S subunit ATPase 2)	PSMC2 MSS1	activation of immune response;activation of innate immune response;anaphase-promoting complex-dependent proteasomal ubiquitin-dependent protein catabolic process;antigen processing and presentation;antigen processing and presentation of exogenous antigen;antigen processing and presentation of exogenous peptide antigen;antigen processing and presentation of exogenous peptide antigen via MHC class …	biological regulation;catabolic process;cell cycle;cell death;death;immune system process;macromolecule modification;mitotic cell cycle;protein metabolic process;protein modification by small protein conjugation or removal;protein modification process;proteolysis;proteolysis involved in cellular protein catabolic process;regulation of cell cycle;regulation of protein modification process;response…	Proteasome
O43242	26S proteasome non-ATPase regulatory subunit 3 (26S proteasome regulatory subunit RPN3) (26S proteasome regulatory subunit S3) (Proteasome subunit p58)	PSMD3	activation of immune response;activation of innate immune response;anaphase-promoting complex-dependent proteasomal ubiquitin-dependent protein catabolic process;antigen processing and presentation;antigen processing and presentation of exogenous antigen;antigen processing and presentation of exogenous peptide antigen;antigen processing and presentation of exogenous peptide antigen via MHC class …	biological regulation;catabolic process;cell cycle;cell death;death;immune system process;macromolecule modification;mitotic cell cycle;protein metabolic process;protein modification by small protein conjugation or removal;protein modification process;proteolysis;proteolysis involved in cellular protein catabolic process;regulation of cell cycle;regulation of protein modification process;response…	Proteasome
O00233	26S proteasome non-ATPase regulatory subunit 9 (26S proteasome regulatory subunit p27)	PSMD9	activation of immune response;activation of innate immune response;anaphase-promoting complex-dependent proteasomal ubiquitin-dependent protein catabolic process;antigen processing and presentation;antigen processing and presentation of exogenous antigen;antigen processing and presentation of exogenous peptide antigen;antigen processing and presentation of exogenous peptide antigen via MHC class …	biological regulation;catabolic process;cell cycle;cell death;cellular component assembly;death;immune system process;macromolecule modification;mitotic cell cycle;protein metabolic process;protein modification by small protein conjugation or removal;protein modification process;proteolysis;proteolysis involved in cellular protein catabolic process;regulation of cell cycle;regulation of protein m…
P28074	Proteasome subunit beta type-5 (EC 3.4.25.1) (Macropain epsilon chain) (Multicatalytic endopeptidase complex epsilon chain) (Proteasome chain 6) (Proteasome epsilon chain) (Proteasome subunit MB1) (Proteasome subunit X)	PSMB5 LMPX MB1 X	activation of immune response;activation of innate immune response;anaphase-promoting complex-dependent proteasomal ubiquitin-dependent protein catabolic process;antigen processing and presentation;antigen processing and presentation of exogenous antigen;antigen processing and presentation of exogenous peptide antigen;antigen processing and presentation of exogenous peptide antigen via MHC class …	biological regulation;catabolic process;cell cycle;cell death;death;immune system process;macromolecule modification;mitotic cell cycle;protein metabolic process;protein modification by small protein conjugation or removal;protein modification process;proteolysis;proteolysis involved in cellular protein catabolic process;regulation of cell cycle;regulation of protein modification process;response…	Proteasome
P25789	Proteasome subunit alpha type-4 (Macropain subunit C9) (Multicatalytic endopeptidase complex subunit C9) (Proteasome component C9) (Proteasome subunit L)	PSMA4 HC9 PSC9	activation of immune response;activation of innate immune response;anaphase-promoting complex-dependent proteasomal ubiquitin-dependent protein catabolic process;antigen processing and presentation;antigen processing and presentation of exogenous antigen;antigen processing and presentation of exogenous peptide antigen;antigen processing and presentation of exogenous peptide antigen via MHC class …	biological regulation;catabolic process;cell cycle;cell death;death;immune system process;macromolecule modification;mitotic cell cycle;protein metabolic process;protein modification by small protein conjugation or removal;protein modification process;proteolysis;proteolysis involved in cellular protein catabolic process;regulation of cell cycle;regulation of protein modification process;response…	Proteasome
P48556	26S proteasome non-ATPase regulatory subunit 8 (26S proteasome regulatory subunit RPN12) (26S proteasome regulatory subunit S14) (p31)	PSMD8	activation of immune response;activation of innate immune response;anaphase-promoting complex-dependent proteasomal ubiquitin-dependent protein catabolic process;antigen processing and presentation;antigen processing and presentation of exogenous antigen;antigen processing and presentation of exogenous peptide antigen;antigen processing and presentation of exogenous peptide antigen via MHC class …	biological regulation;catabolic process;cell cycle;cell death;death;immune system process;macromolecule modification;mitotic cell cycle;protein metabolic process;protein modification by small protein conjugation or removal;protein modification process;proteolysis;proteolysis involved in cellular protein catabolic process;regulation of cell cycle;regulation of protein modification process;response…	Proteasome
P17980	26S proteasome regulatory subunit 6A (26S proteasome AAA-ATPase subunit RPT5) (Proteasome 26S subunit ATPase 3) (Proteasome subunit P50) (Tat-binding protein 1) (TBP-1)	PSMC3 TBP1	activation of immune response;activation of innate immune response;anaphase-promoting complex-dependent proteasomal ubiquitin-dependent protein catabolic process;antigen processing and presentation;antigen processing and presentation of exogenous antigen;antigen processing and presentation of exogenous peptide antigen;antigen processing and presentation of exogenous peptide antigen via MHC class …	biological regulation;catabolic process;cell cycle;cell death;death;immune system process;macromolecule modification;mitotic cell cycle;protein metabolic process;protein modification by small protein conjugation or removal;protein modification process;proteolysis;proteolysis involved in cellular protein catabolic process;regulation of cell cycle;regulation of protein modification process;response…	Proteasome
P25786	Proteasome subunit alpha type-1 (30 kDa prosomal protein) (PROS-30) (Macropain subunit C2) (Multicatalytic endopeptidase complex subunit C2) (Proteasome component C2) (Proteasome nu chain)	PSMA1 HC2 NU PROS30 PSC2	activation of immune response;activation of innate immune response;anaphase-promoting complex-dependent proteasomal ubiquitin-dependent protein catabolic process;antigen processing and presentation;antigen processing and presentation of exogenous antigen;antigen processing and presentation of exogenous peptide antigen;antigen processing and presentation of exogenous peptide antigen via MHC class …	biological regulation;catabolic process;cell cycle;cell death;death;immune system process;macromolecule modification;mitotic cell cycle;protein metabolic process;protein modification by small protein conjugation or removal;protein modification process;proteolysis;proteolysis involved in cellular protein catabolic process;regulation of cell cycle;regulation of protein modification process;response…	Proteasome
Q15008	26S proteasome non-ATPase regulatory subunit 6 (26S proteasome regulatory subunit RPN7) (26S proteasome regulatory subunit S10) (Breast cancer-associated protein SGA-113M) (Phosphonoformate immuno-associated protein 4) (Proteasome regulatory particle subunit p44S10) (p42A)	PSMD6 KIAA0107 PFAAP4	activation of immune response;activation of innate immune response;anaphase-promoting complex-dependent proteasomal ubiquitin-dependent protein catabolic process;antigen processing and presentation;antigen processing and presentation of exogenous antigen;antigen processing and presentation of exogenous peptide antigen;antigen processing and presentation of exogenous peptide antigen via MHC class …	biological regulation;catabolic process;cell cycle;cell death;death;immune system process;macromolecule modification;mitotic cell cycle;protein metabolic process;protein modification by small protein conjugation or removal;protein modification process;proteolysis;proteolysis involved in cellular protein catabolic process;regulation of cell cycle;regulation of protein modification process;response…	Proteasome
P43686	26S proteasome regulatory subunit 6B (26S proteasome AAA-ATPase subunit RPT3) (MB67-interacting protein) (MIP224) (Proteasome 26S subunit ATPase 4) (Tat-binding protein 7) (TBP-7)	PSMC4 MIP224 TBP7	activation of immune response;activation of innate immune response;anaphase-promoting complex-dependent proteasomal ubiquitin-dependent protein catabolic process;antigen processing and presentation;antigen processing and presentation of exogenous antigen;antigen processing and presentation of exogenous peptide antigen;antigen processing and presentation of exogenous peptide antigen via MHC class …	biological regulation;catabolic process;cell cycle;cell death;death;immune system process;macromolecule modification;mitotic cell cycle;protein metabolic process;protein modification by small protein conjugation or removal;protein modification process;proteolysis;proteolysis involved in cellular protein catabolic process;regulation of cell cycle;regulation of protein modification process;response…	Proteasome
P28072	Proteasome subunit beta type-6 (EC 3.4.25.1) (Macropain delta chain) (Multicatalytic endopeptidase complex delta chain) (Proteasome delta chain) (Proteasome subunit Y)	PSMB6 LMPY Y	activation of immune response;activation of innate immune response;anaphase-promoting complex-dependent proteasomal ubiquitin-dependent protein catabolic process;antigen processing and presentation;antigen processing and presentation of exogenous antigen;antigen processing and presentation of exogenous peptide antigen;antigen processing and presentation of exogenous peptide antigen via MHC class …	biological regulation;catabolic process;cell cycle;cell death;death;immune system process;macromolecule modification;mitotic cell cycle;protein metabolic process;protein modification by small protein conjugation or removal;protein modification process;proteolysis;proteolysis involved in cellular protein catabolic process;regulation of cell cycle;regulation of protein modification process;response…	Proteasome
P62191	26S proteasome regulatory subunit 4 (P26s4) (26S proteasome AAA-ATPase subunit RPT2) (Proteasome 26S subunit ATPase 1)	PSMC1	activation of immune response;activation of innate immune response;anaphase-promoting complex-dependent proteasomal ubiquitin-dependent protein catabolic process;antigen processing and presentation;antigen processing and presentation of exogenous antigen;antigen processing and presentation of exogenous peptide antigen;antigen processing and presentation of exogenous peptide antigen via MHC class …	biological regulation;catabolic process;cell cycle;cell death;death;immune system process;macromolecule modification;mitotic cell cycle;protein metabolic process;protein modification by small protein conjugation or removal;protein modification process;proteolysis;proteolysis involved in cellular protein catabolic process;regulation of cell cycle;regulation of protein modification process;response…	Proteasome
Q06323	Proteasome activator complex subunit 1 (11S regulator complex subunit alpha) (REG-alpha) (Activator of multicatalytic protease subunit 1) (Interferon gamma up-regulated I-5111 protein) (IGUP I-5111) (Proteasome activator 28 subunit alpha) (PA28a) (PA28alpha)	PSME1 IFI5111	activation of immune response;activation of innate immune response;anaphase-promoting complex-dependent proteasomal ubiquitin-dependent protein catabolic process;antigen processing and presentation;antigen processing and presentation of exogenous antigen;antigen processing and presentation of exogenous peptide antigen;antigen processing and presentation of exogenous peptide antigen via MHC class …	biological regulation;catabolic process;cell cycle;cell death;death;immune system process;macromolecule modification;mitotic cell cycle;protein metabolic process;protein modification by small protein conjugation or removal;protein modification process;proteolysis;proteolysis involved in cellular protein catabolic process;regulation of cell cycle;regulation of protein modification process;response…	Proteasome
Q9UNM6	26S proteasome non-ATPase regulatory subunit 13 (26S proteasome regulatory subunit RPN9) (26S proteasome regulatory subunit S11) (26S proteasome regulatory subunit p40.5)	PSMD13	activation of immune response;activation of innate immune response;anaphase-promoting complex-dependent proteasomal ubiquitin-dependent protein catabolic process;antigen processing and presentation;antigen processing and presentation of exogenous antigen;antigen processing and presentation of exogenous peptide antigen;antigen processing and presentation of exogenous peptide antigen via MHC class …	biological regulation;catabolic process;cell cycle;cell death;death;immune system process;macromolecule modification;mitotic cell cycle;protein metabolic process;protein modification by small protein conjugation or removal;protein modification process;proteolysis;proteolysis involved in cellular protein catabolic process;regulation of cell cycle;regulation of protein modification process;response…	Proteasome
Q16401	26S proteasome non-ATPase regulatory subunit 5 (26S protease subunit S5 basic) (26S proteasome subunit S5B)	PSMD5 KIAA0072	activation of immune response;activation of innate immune response;anaphase-promoting complex-dependent proteasomal ubiquitin-dependent protein catabolic process;antigen processing and presentation;antigen processing and presentation of exogenous antigen;antigen processing and presentation of exogenous peptide antigen;antigen processing and presentation of exogenous peptide antigen via MHC class …	biological regulation;catabolic process;cell cycle;cell death;cellular component assembly;death;immune system process;macromolecule modification;mitotic cell cycle;protein metabolic process;protein modification by small protein conjugation or removal;protein modification process;proteolysis;proteolysis involved in cellular protein catabolic process;regulation of cell cycle;regulation of protein m…
P20618	Proteasome subunit beta type-1 (Macropain subunit C5) (Multicatalytic endopeptidase complex subunit C5) (Proteasome component C5) (Proteasome gamma chain)	PSMB1 PSC5	activation of immune response;activation of innate immune response;anaphase-promoting complex-dependent proteasomal ubiquitin-dependent protein catabolic process;antigen processing and presentation;antigen processing and presentation of exogenous antigen;antigen processing and presentation of exogenous peptide antigen;antigen processing and presentation of exogenous peptide antigen via MHC class …	biological regulation;catabolic process;cell cycle;cell death;death;immune system process;macromolecule modification;mitotic cell cycle;protein metabolic process;protein modification by small protein conjugation or removal;protein modification process;proteolysis;proteolysis involved in cellular protein catabolic process;regulation of cell cycle;regulation of protein modification process;response…	Proteasome
Q92530	Proteasome inhibitor PI31 subunit (hPI31)	PSMF1	activation of immune response;activation of innate immune response;anaphase-promoting complex-dependent proteasomal ubiquitin-dependent protein catabolic process;antigen processing and presentation;antigen processing and presentation of exogenous antigen;antigen processing and presentation of exogenous peptide antigen;antigen processing and presentation of exogenous peptide antigen via MHC class …	biological regulation;catabolic process;cell cycle;cell death;death;immune system process;macromolecule modification;mitotic cell cycle;protein metabolic process;protein modification by small protein conjugation or removal;protein modification process;proteolysis;proteolysis involved in cellular protein catabolic process;regulation of cell cycle;regulation of protein modification process;response…	Proteasome
P28066	Proteasome subunit alpha type-5 (Macropain zeta chain) (Multicatalytic endopeptidase complex zeta chain) (Proteasome zeta chain)	PSMA5	activation of immune response;activation of innate immune response;anaphase-promoting complex-dependent proteasomal ubiquitin-dependent protein catabolic process;antigen processing and presentation;antigen processing and presentation of exogenous antigen;antigen processing and presentation of exogenous peptide antigen;antigen processing and presentation of exogenous peptide antigen via MHC class …	biological regulation;catabolic process;cell cycle;cell death;death;immune system process;macromolecule modification;mitotic cell cycle;protein metabolic process;protein modification by small protein conjugation or removal;protein modification process;proteolysis;proteolysis involved in cellular protein catabolic process;regulation of cell cycle;regulation of protein modification process;response…	Proteasome
O75832	26S proteasome non-ATPase regulatory subunit 10 (26S proteasome regulatory subunit p28) (Gankyrin) (p28(GANK))	PSMD10	activation of immune response;activation of innate immune response;anaphase-promoting complex-dependent proteasomal ubiquitin-dependent protein catabolic process;antigen processing and presentation;antigen processing and presentation of exogenous antigen;antigen processing and presentation of exogenous peptide antigen;antigen processing and presentation of exogenous peptide antigen via MHC class …	biological regulation;catabolic process;cell cycle;cell death;cellular component assembly;death;immune system process;macromolecule modification;mitotic cell cycle;protein metabolic process;protein modification by small protein conjugation or removal;protein modification process;proteolysis;proteolysis involved in cellular protein catabolic process;regulation of cell cycle;regulation of organelle…
P62333	26S proteasome regulatory subunit 10B (26S proteasome AAA-ATPase subunit RPT4) (Proteasome 26S subunit ATPase 6) (Proteasome subunit p42)	PSMC6 SUG2	activation of immune response;activation of innate immune response;anaphase-promoting complex-dependent proteasomal ubiquitin-dependent protein catabolic process;antigen processing and presentation;antigen processing and presentation of exogenous antigen;antigen processing and presentation of exogenous peptide antigen;antigen processing and presentation of exogenous peptide antigen via MHC class …	biological regulation;catabolic process;cell cycle;cell death;death;immune system process;macromolecule modification;mitotic cell cycle;protein metabolic process;protein modification by small protein conjugation or removal;protein modification process;proteolysis;proteolysis involved in cellular protein catabolic process;regulation of cell cycle;regulation of protein modification process;response…	Proteasome

## Sheet: Heatmap No12-GOBP 3
-4517	GOBP slim name	cell death	1.9271e-07	1.348	237	145	2051	1.7966e-06
Uniprot	Protein names	Gene Names	GOBP name	GOBP slim name	KEGG name
P61244	Protein max (Class D basic helix-loop-helix protein 4) (bHLHd4) (Myc-associated factor X)	MAX BHLHD4	apoptosis;cell death;cellular component assembly;cellular response to chemical stimulus;cellular response to endogenous stimulus;cellular response to hormone stimulus;cellular response to organic substance;cellular response to peptide hormone stimulus;cellular response to stimulus;cellular response to stress;death;programmed cell death;regulation of biological process;regulation of metabolic proc…	biological regulation;cell death;cellular component assembly;death;response to chemical stimulus;response to endogenous stimulus;response to external stimulus;response to stimulus;response to stress	MAPK signaling pathway;Pathways in cancer
P61289	Proteasome activator complex subunit 3 (11S regulator complex subunit gamma) (REG-gamma) (Activator of multicatalytic protease subunit 3) (Ki nuclear autoantigen) (Proteasome activator 28 subunit gamma) (PA28g) (PA28gamma)	PSME3	activation of immune response;activation of innate immune response;anaphase-promoting complex-dependent proteasomal ubiquitin-dependent protein catabolic process;antigen processing and presentation;antigen processing and presentation of exogenous antigen;antigen processing and presentation of exogenous peptide antigen;antigen processing and presentation of exogenous peptide antigen via MHC class …	biological regulation;catabolic process;cell cycle;cell death;death;immune system process;macromolecule modification;mitotic cell cycle;protein metabolic process;protein modification by small protein conjugation or removal;protein modification process;proteolysis;proteolysis involved in cellular protein catabolic process;regulation of cell cycle;regulation of protein modification process;response…	Hepatitis C;Proteasome
P09429	High mobility group protein B1 (High mobility group protein 1) (HMG-1)	HMGB1 HMG1	apoptosis;catabolic process;cell death;cell projection organization;cellular catabolic process;cellular component disassembly involved in apoptosis;cellular component movement;cellular macromolecule catabolic process;cellular response to chemical stimulus;cellular response to stimulus;death;defense response;immune response;immune system process;innate immune response;macromolecule catabolic proce…	biological regulation;catabolic process;cell activation;cell death;cellular component movement;death;immune system process;response to chemical stimulus;response to external stimulus;response to stimulus;response to stress
Q15276	Rab GTPase-binding effector protein 1 (Rabaptin-4) (Rabaptin-5) (Rabaptin-5alpha) (Renal carcinoma antigen NY-REN-17)	RABEP1 RAB5EP RABPT5 RABPT5A	apoptosis;cell death;death;endocytosis;establishment of localization;establishment of protein localization;membrane invagination;membrane organization;programmed cell death;protein transport;transport;vesicle-mediated transport	cell death;death;endocytosis;establishment of localization;membrane invagination;membrane organization;protein transport;transport;vesicle-mediated transport	Endocytosis
Q86TG7	Retrotransposon-derived protein PEG10 (Embryonal carcinoma differentiation-regulated protein) (Mammalian retrotransposon-derived protein 2) (Myelin expression factor 3-like protein 1) (MEF3-like protein 1) (Paternally expressed gene 10 protein) (Retrotransposon gag domain-containing protein 3) (Retrotransposon-derived gag-like polyprotein) (Ty3/Gypsy-like protein)	PEG10 EDR KIAA1051e MAR2 MART2 MEF3L1 RGAG3	apoptosis;cell death;death;negative regulation of cell communication;negative regulation of cellular process;negative regulation of response to stimulus;negative regulation of signal transduction;negative regulation of signaling;programmed cell death;regulation of biological process;regulation of cell communication;regulation of cellular process;regulation of response to stimulus;regulation of si…	biological regulation;cell death;death
O76075	DNA fragmentation factor subunit beta (EC 3.-.-.-) (Caspase-activated deoxyribonuclease) (CAD) (Caspase-activated DNase) (Caspase-activated nuclease) (CPAN) (DNA fragmentation factor 40 kDa subunit) (DFF-40)	DFFB CAD DFF2 DFF40	apoptosis;catabolic process;cell death;cellular catabolic process;cellular component disassembly involved in apoptosis;cellular macromolecule catabolic process;death;macromolecule catabolic process;programmed cell death	catabolic process;cell death;death	Apoptosis
Q13490	Baculoviral IAP repeat-containing protein 2 (EC 2.3.2.27) (Cellular inhibitor of apoptosis 1) (C-IAP1) (IAP homolog B) (Inhibitor of apoptosis protein 2) (hIAP-2) (hIAP2) (RING finger protein 48) (RING-type E3 ubiquitin transferase BIRC2) (TNFR2-TRAF-signaling complex protein 2)	BIRC2 API1 MIHB RNF48	activation of immune response;activation of innate immune response;apoptosis;catabolic process;cell death;cell surface receptor linked signaling pathway;cellular catabolic process;cellular component assembly;cellular component disassembly involved in apoptosis;cellular macromolecule catabolic process;cellular protein metabolic process;cellular response to stimulus;death;defense response;immune re…	biological regulation;catabolic process;cell death;cellular component assembly;death;immune system process;macromolecule modification;protein metabolic process;protein modification by small protein conjugation or removal;protein modification process;proteolysis;proteolysis involved in cellular protein catabolic process;regulation of cell cycle;response to chemical stimulus;response to stimulus;re…	Apoptosis;Focal adhesion;NOD-like receptor signaling pathway;Pathways in cancer;Toxoplasmosis;Ubiquitin mediated proteolysis
P01034	Cystatin-C (Cystatin-3) (Gamma-trace) (Neuroendocrine basic polypeptide) (Post-gamma-globulin)	CST3	apoptosis;cell death;cellular response to chemical stimulus;cellular response to stimulus;cellular response to stress;death;defense response;negative regulation of catalytic activity;negative regulation of cell death;negative regulation of cellular component organization;negative regulation of cellular process;negative regulation of cellular protein metabolic process;negative regulation of molecu…	biological regulation;cell activation;cell death;death;response to chemical stimulus;response to endogenous stimulus;response to external stimulus;response to stimulus;response to stress
Q53EL6	Programmed cell death protein 4 (Neoplastic transformation inhibitor protein) (Nuclear antigen H731-like) (Protein 197/15a)	PDCD4 H731	apoptosis;cell death;death;negative regulation of catalytic activity;negative regulation of cellular process;negative regulation of molecular function;programmed cell death;regulation of biological process;regulation of catalytic activity;regulation of cell cycle;regulation of cellular metabolic process;regulation of cellular process;regulation of cellular protein metabolic process;regulation of …	biological regulation;cell death;death;regulation of cell cycle;regulation of protein modification process
Q13200	26S proteasome non-ATPase regulatory subunit 2 (26S proteasome regulatory subunit RPN1) (26S proteasome regulatory subunit S2) (26S proteasome subunit p97) (Protein 55.11) (Tumor necrosis factor type 1 receptor-associated protein 2)	PSMD2 TRAP2	activation of immune response;activation of innate immune response;anaphase-promoting complex-dependent proteasomal ubiquitin-dependent protein catabolic process;antigen processing and presentation;antigen processing and presentation of exogenous antigen;antigen processing and presentation of exogenous peptide antigen;antigen processing and presentation of exogenous peptide antigen via MHC class …	biological regulation;catabolic process;cell cycle;cell death;death;immune system process;macromolecule modification;mitotic cell cycle;protein metabolic process;protein modification by small protein conjugation or removal;protein modification process;proteolysis;proteolysis involved in cellular protein catabolic process;regulation of cell cycle;regulation of protein modification process;response…	Proteasome
P28482	Mitogen-activated protein kinase 1 (MAP kinase 1) (MAPK 1) (EC 2.7.11.24) (ERT1) (Extracellular signal-regulated kinase 2) (ERK-2) (MAP kinase isoform p42) (p42-MAPK) (Mitogen-activated protein kinase 2) (MAP kinase 2) (MAPK 2)	MAPK1 ERK2 PRKM1 PRKM2	activation of immune response;activation of innate immune response;activation of MAPK activity;activation of MAPKK activity;activation of protein kinase activity;antigen receptor-mediated signaling pathway;apoptosis;cell cycle;cell death;cell surface receptor linked signaling pathway;cellular aromatic compound metabolic process;cellular protein metabolic process;cellular response to chemical stim…	biological regulation;cell activation;cell cycle;cell death;cell proliferation;cellular aromatic compound metabolic process;death;endocytosis;establishment of localization;heterocycle metabolic process;immune system process;macromolecule modification;membrane invagination;membrane organization;nucleobase-containing small molecule metabolic process;phosphorus metabolic process;protein metabolic pr…	Acute myeloid leukemia;Axon guidance;B cell receptor signaling pathway;Chagas disease (American trypanosomiasis);Chemokine signaling pathway;Chronic myeloid leukemia;ErbB signaling pathway;Fc epsilon RI signaling pathway;Fc gamma R-mediated phagocytosis;Focal adhesion;Gap junction;Glioma;Hepatitis C;Insulin signaling pathway;MAPK signaling pathway;Melanoma;mTOR signaling pathway;Natural killer ce…
Q14185	Dedicator of cytokinesis protein 1 (180 kDa protein downstream of CRK) (DOCK180)	DOCK1	apoptosis;cell death;cell surface receptor linked signaling pathway;cellular component movement;cellular response to chemical stimulus;cellular response to growth factor stimulus;cellular response to organic substance;cellular response to stimulus;cellular response to vascular endothelial growth factor stimulus;death;defense response;enzyme linked receptor protein signaling pathway;immune respons…	biological regulation;cell death;cellular component movement;death;immune system process;membrane invagination;membrane organization;response to chemical stimulus;response to external stimulus;response to stimulus;response to stress;signal transduction	Bacterial invasion of epithelial cells;Focal adhesion;Regulation of actin cytoskeleton;Shigellosis
O00231	26S proteasome non-ATPase regulatory subunit 11 (26S proteasome regulatory subunit RPN6) (26S proteasome regulatory subunit S9) (26S proteasome regulatory subunit p44.5)	PSMD11	activation of immune response;activation of innate immune response;anaphase-promoting complex-dependent proteasomal ubiquitin-dependent protein catabolic process;antigen processing and presentation;antigen processing and presentation of exogenous antigen;antigen processing and presentation of exogenous peptide antigen;antigen processing and presentation of exogenous peptide antigen via MHC class …	biological regulation;catabolic process;cell cycle;cell death;cellular component assembly;death;immune system process;macromolecule modification;mitotic cell cycle;protein metabolic process;protein modification by small protein conjugation or removal;protein modification process;proteolysis;proteolysis involved in cellular protein catabolic process;regulation of cell cycle;regulation of protein m…	Proteasome
O00487	26S proteasome non-ATPase regulatory subunit 14 (EC 3.4.19.-) (26S proteasome regulatory subunit RPN11) (26S proteasome-associated PAD1 homolog 1)	PSMD14 POH1	activation of immune response;activation of innate immune response;anaphase-promoting complex-dependent proteasomal ubiquitin-dependent protein catabolic process;antigen processing and presentation;antigen processing and presentation of exogenous antigen;antigen processing and presentation of exogenous peptide antigen;antigen processing and presentation of exogenous peptide antigen via MHC class …	biological regulation;catabolic process;cell cycle;cell death;death;immune system process;macromolecule modification;mitotic cell cycle;protein metabolic process;protein modification by small protein conjugation or removal;protein modification process;proteolysis;proteolysis involved in cellular protein catabolic process;regulation of cell cycle;regulation of protein modification process;response…	Proteasome
O00232	26S proteasome non-ATPase regulatory subunit 12 (26S proteasome regulatory subunit RPN5) (26S proteasome regulatory subunit p55)	PSMD12	activation of immune response;activation of innate immune response;anaphase-promoting complex-dependent proteasomal ubiquitin-dependent protein catabolic process;antigen processing and presentation;antigen processing and presentation of exogenous antigen;antigen processing and presentation of exogenous peptide antigen;antigen processing and presentation of exogenous peptide antigen via MHC class …	biological regulation;catabolic process;cell cycle;cell death;death;immune system process;macromolecule modification;mitotic cell cycle;protein metabolic process;protein modification by small protein conjugation or removal;protein modification process;proteolysis;proteolysis involved in cellular protein catabolic process;regulation of cell cycle;regulation of protein modification process;response…	Proteasome
P28062	Proteasome subunit beta type-8 (EC 3.4.25.1) (Low molecular mass protein 7) (Macropain subunit C13) (Multicatalytic endopeptidase complex subunit C13) (Proteasome component C13) (Proteasome subunit beta-5i) (Really interesting new gene 10 protein)	PSMB8 LMP7 PSMB5i RING10 Y2	activation of immune response;activation of innate immune response;anaphase-promoting complex-dependent proteasomal ubiquitin-dependent protein catabolic process;antigen processing and presentation;antigen processing and presentation of exogenous antigen;antigen processing and presentation of exogenous peptide antigen;antigen processing and presentation of exogenous peptide antigen via MHC class …	biological regulation;catabolic process;cell cycle;cell death;death;immune system process;macromolecule modification;mitotic cell cycle;protein metabolic process;protein modification by small protein conjugation or removal;protein modification process;proteolysis;proteolysis involved in cellular protein catabolic process;regulation of cell cycle;regulation of protein modification process;response…	Proteasome
P52294	Importin subunit alpha-5 (Karyopherin subunit alpha-1) (Nucleoprotein interactor 1) (NPI-1) (RAG cohort protein 2) (SRP1-beta) [Cleaved into: Importin subunit alpha-5, N-terminally processed]	KPNA1 RCH2	apoptosis;catabolic process;cell death;cell surface receptor linked signaling pathway;cellular catabolic process;cellular component disassembly involved in apoptosis;cellular macromolecule catabolic process;cellular response to chemical stimulus;cellular response to organic substance;cellular response to stimulus;death;establishment of localization;establishment of localization in cell;establishm…	biological regulation;catabolic process;cell death;death;establishment of localization;protein targeting;protein transport;response to chemical stimulus;response to stimulus;signal transduction;transport;viral reproduction
Q99436	Proteasome subunit beta type-7 (EC 3.4.25.1) (Macropain chain Z) (Multicatalytic endopeptidase complex chain Z) (Proteasome subunit Z)	PSMB7 Z	activation of immune response;activation of innate immune response;anaphase-promoting complex-dependent proteasomal ubiquitin-dependent protein catabolic process;antigen processing and presentation;antigen processing and presentation of exogenous antigen;antigen processing and presentation of exogenous peptide antigen;antigen processing and presentation of exogenous peptide antigen via MHC class …	biological regulation;catabolic process;cell cycle;cell death;death;immune system process;macromolecule modification;mitotic cell cycle;protein metabolic process;protein modification by small protein conjugation or removal;protein modification process;proteolysis;proteolysis involved in cellular protein catabolic process;regulation of cell cycle;regulation of protein modification process;response…	Proteasome
O43236	Septin-4 (Bradeion beta) (Brain protein H5) (CE5B3 beta) (Cell division control-related protein 2) (hCDCREL-2) (Peanut-like protein 2)	SEPTIN4 C17orf47 PNUTL2 SEP4 SEPT4 hucep-7	apoptosis;cell cycle;cell death;death;positive regulation of cellular protein metabolic process;positive regulation of protein metabolic process;positive regulation of protein modification process;positive regulation of protein ubiquitination;programmed cell death;regulation of apoptosis;regulation of biological process;regulation of cell death;regulation of cellular metabolic process;regulation …	biological regulation;cell cycle;cell death;cell division;death;regulation of protein modification process
P40306	Proteasome subunit beta type-10 (EC 3.4.25.1) (Low molecular mass protein 10) (Macropain subunit MECl-1) (Multicatalytic endopeptidase complex subunit MECl-1) (Proteasome MECl-1) (Proteasome subunit beta-2i)	PSMB10 LMP10 MECL1	activation of immune response;activation of innate immune response;anaphase-promoting complex-dependent proteasomal ubiquitin-dependent protein catabolic process;antigen processing and presentation;antigen processing and presentation of exogenous antigen;antigen processing and presentation of exogenous peptide antigen;antigen processing and presentation of exogenous peptide antigen via MHC class …	biological regulation;catabolic process;cell activation;cell cycle;cell death;cell proliferation;death;immune system process;macromolecule modification;mitotic cell cycle;protein metabolic process;protein modification by small protein conjugation or removal;protein modification process;proteolysis;proteolysis involved in cellular protein catabolic process;regulation of cell cycle;regulation of pr…	Proteasome
Q12982	BCL2/adenovirus E1B 19 kDa protein-interacting protein 2	BNIP2 NIP2	apoptosis;cell death;death;negative regulation of apoptosis;negative regulation of cell death;negative regulation of cellular process;negative regulation of programmed cell death;positive regulation of catalytic activity;positive regulation of GTPase activity;positive regulation of hydrolase activity;positive regulation of molecular function;programmed cell death;regulation of apoptosis;regulatio…	biological regulation;cell death;death
P49662	Caspase-4 (CASP-4) (EC 3.4.22.57) (ICE and Ced-3 homolog 2) (ICH-2) (ICE(rel)-II) (Mih1) (Protease TX) [Cleaved into: Caspase-4 subunit p10;Caspase-4 subunit p20]	CASP4 ICH2	apoptosis;cell death;death;programmed cell death;protein metabolic process;proteolysis;regulation of apoptosis;regulation of biological process;regulation of cell death;regulation of cellular process;regulation of defense response;regulation of programmed cell death;regulation of response to stimulus;regulation of response to stress	biological regulation;cell death;death;protein metabolic process;proteolysis
O60333	Kinesin-like protein KIF1B (Klp)	KIF1B KIAA0591 KIAA1448	apoptosis;cell death;cellular component movement;cytoskeleton-dependent intracellular transport;death;establishment of localization;establishment of localization in cell;intracellular transport;microtubule-based movement;microtubule-based process;microtubule-based transport;organelle transport along microtubule;programmed cell death;transport;vesicle-mediated transport	cell death;cellular component movement;cytoskeleton-dependent intracellular transport;death;establishment of localization;transport;vesicle-mediated transport
Q9H1Y0	Autophagy protein 5 (APG5-like) (Apoptosis-specific protein)	ATG5 APG5L ASP	apoptosis;autophagic vacuole assembly;autophagy;catabolic process;cell death;cellular catabolic process;cellular component assembly;cellular component assembly at cellular level;cellular protein metabolic process;cellular response to nitrogen levels;cellular response to nitrogen starvation;cellular response to stimulus;cellular response to stress;death;defense response;immune response;immune syst…	autophagy;biological regulation;catabolic process;cell death;cellular component assembly;death;immune system process;macromolecule modification;organelle assembly;protein metabolic process;protein modification process;regulation of organelle organization;regulation of protein modification process;response to biotic stimulus;response to chemical stimulus;response to external stimulus;response to s…	Regulation of autophagy;RIG-I-like receptor signaling pathway;Shigellosis
Q9UDY2	Tight junction protein ZO-2 (Tight junction protein 2) (Zona occludens protein 2) (Zonula occludens protein 2)	TJP2 X104 ZO2	apoptosis;cell death;cellular component disassembly involved in apoptosis;cellular response to stimulus;death;intracellular signal transduction;nucleobase-containing small molecule metabolic process;nucleoside phosphate metabolic process;nucleotide metabolic process;phosphate-containing compound metabolic process;phosphorus metabolic process;phosphorylation;programmed cell death;regulation of bio…	biological regulation;cell death;death;nucleobase-containing small molecule metabolic process;nucleotide metabolic process;phosphorus metabolic process;response to chemical stimulus;response to stimulus;signal transduction	Tight junction
Q99460	26S proteasome non-ATPase regulatory subunit 1 (26S proteasome regulatory subunit RPN2) (26S proteasome regulatory subunit S1) (26S proteasome subunit p112)	PSMD1	activation of immune response;activation of innate immune response;anaphase-promoting complex-dependent proteasomal ubiquitin-dependent protein catabolic process;antigen processing and presentation;antigen processing and presentation of exogenous antigen;antigen processing and presentation of exogenous peptide antigen;antigen processing and presentation of exogenous peptide antigen via MHC class …	biological regulation;catabolic process;cell cycle;cell death;death;immune system process;macromolecule modification;mitotic cell cycle;protein metabolic process;protein modification by small protein conjugation or removal;protein modification process;proteolysis;proteolysis involved in cellular protein catabolic process;regulation of cell cycle;regulation of protein modification process;response…	Proteasome
P00492	Hypoxanthine-guanine phosphoribosyltransferase (HGPRT) (HGPRTase) (EC 2.4.2.8)	HPRT1 HPRT	alcohol metabolic process;catabolic process;cell death;cell projection morphogenesis;cell projection organization;cellular aromatic compound metabolic process;cellular catabolic process;cellular component assembly;cellular metabolic compound salvage;cellular nitrogen compound biosynthetic process;death;heterocycle metabolic process;immune system process;IMP biosynthetic process;IMP metabolic proc…	alcohol metabolic process;biological regulation;catabolic process;cell activation;cell death;cell proliferation;cellular aromatic compound metabolic process;cellular component assembly;cellular metabolic compound salvage;death;heterocycle metabolic process;immune system process;nucleobase-containing small molecule metabolic process;nucleoside metabolic process;nucleotide metabolic process;purine-…	Drug metabolism - other enzymes;Purine metabolism
Q9Y696	Chloride intracellular channel protein 4 (Intracellular chloride ion channel protein p64H1)	CLIC4	apoptosis;cell death;cellular response to chemical stimulus;cellular response to stimulus;death;establishment of localization;negative regulation of cellular process;programmed cell death;regulation of biological process;regulation of cellular component organization;regulation of cellular process;regulation of cytoskeleton organization;regulation of organelle organization;response to chemical sti…	biological regulation;cell death;death;establishment of localization;establishment or maintenance of cell polarity;regulation of organelle organization;response to chemical stimulus;response to stimulus;transport
P07900	Heat shock protein HSP 90-alpha (EC 3.6.4.10) (Heat shock 86 kDa) (HSP 86) (HSP86) (Lipopolysaccharide-associated protein 2) (LAP-2) (LPS-associated protein 2) (Renal carcinoma antigen NY-REN-38)	HSP90AA1 HSP90A HSPC1 HSPCA	apoptosis;cell cycle;cell cycle process;cell death;cell surface receptor linked signaling pathway;cellular component assembly;cellular component assembly at cellular level;cellular component movement;cellular protein metabolic process;cellular response to chemical stimulus;cellular response to growth factor stimulus;cellular response to organic substance;cellular response to stimulus;cellular res…	biological regulation;cell cycle;cell death;cellular component assembly;cellular component movement;death;endocytosis;establishment of localization;immune system process;membrane invagination;membrane organization;mitotic cell cycle;protein metabolic process;protein targeting;protein transport;response to abiotic stimulus;response to chemical stimulus;response to endogenous stimulus;response to e…	NOD-like receptor signaling pathway;Pathways in cancer;Prostate cancer
P49354	Protein farnesyltransferase/geranylgeranyltransferase type-1 subunit alpha (EC 2.5.1.58) (EC 2.5.1.59) (CAAX farnesyltransferase subunit alpha) (FTase-alpha) (Ras proteins prenyltransferase subunit alpha) (Type I protein geranyl-geranyltransferase subunit alpha) (GGTase-I-alpha)	FNTA	apoptosis;cell death;cell surface receptor linked signaling pathway;cellular component disassembly involved in apoptosis;cellular protein metabolic process;cellular response to stimulus;death;enzyme linked receptor protein signaling pathway;macromolecule modification;positive regulation of catalytic activity;positive regulation of cellular protein metabolic process;positive regulation of hydrolas…	biological regulation;cell death;death;macromolecule modification;protein metabolic process;protein modification process;regulation of protein modification process;response to abiotic stimulus;response to external stimulus;response to stimulus;signal transduction
Q86VP1	Tax1-binding protein 1 (TRAF6-binding protein)	TAX1BP1 T6BP PRO0105	apoptosis;cell death;death;defense response;immune response;immune system process;innate immune response;negative regulation of apoptosis;negative regulation of cell death;negative regulation of cellular process;negative regulation of molecular function;negative regulation of programmed cell death;negative regulation of type I interferon production;programmed cell death;regulation of apoptosis;re…	biological regulation;cell death;death;immune system process;response to stimulus;response to stress
P45985	Dual specificity mitogen-activated protein kinase kinase 4 (MAP kinase kinase 4) (MAPKK 4) (EC 2.7.12.2) (JNK-activating kinase 1) (MAPK/ERK kinase 4) (MEK 4) (SAPK/ERK kinase 1) (SEK1) (Stress-activated protein kinase kinase 1) (SAPK kinase 1) (SAPKK-1) (SAPKK1) (c-Jun N-terminal kinase kinase 1) (JNKK)	MAP2K4 JNKK1 MEK4 MKK4 PRKMK4 SEK1 SERK1 SKK1	activation of immune response;activation of innate immune response;activation of MAPK activity;apoptosis;cell death;cellular protein metabolic process;cellular response to stimulus;cellular response to stress;death;defense response;immune response;immune response-activating signal transduction;immune response-regulating signaling pathway;immune system process;innate immune response;innate immune …	biological regulation;cell death;death;immune system process;macromolecule modification;phosphorus metabolic process;protein metabolic process;protein modification process;protein phosphorylation;regulation of protein modification process;response to abiotic stimulus;response to external stimulus;response to stimulus;response to stress;signal transduction	Chagas disease (American trypanosomiasis);Epithelial cell signaling in Helicobacter pylori infection;ErbB signaling pathway;Fc epsilon RI signaling pathway;MAPK signaling pathway;Toll-like receptor signaling pathway
P62195	26S proteasome regulatory subunit 8 (26S proteasome AAA-ATPase subunit RPT6) (Proteasome 26S subunit ATPase 5) (Proteasome subunit p45) (Thyroid hormone receptor-interacting protein 1) (TRIP1) (p45/SUG)	PSMC5 SUG1	activation of immune response;activation of innate immune response;anaphase-promoting complex-dependent proteasomal ubiquitin-dependent protein catabolic process;antigen processing and presentation;antigen processing and presentation of exogenous antigen;antigen processing and presentation of exogenous peptide antigen;antigen processing and presentation of exogenous peptide antigen via MHC class …	biological regulation;catabolic process;cell cycle;cell death;death;immune system process;macromolecule modification;mitotic cell cycle;protein metabolic process;protein modification by small protein conjugation or removal;protein modification process;proteolysis;proteolysis involved in cellular protein catabolic process;regulation of cell cycle;regulation of protein modification process;response…	Proteasome
Q13546	Receptor-interacting serine/threonine-protein kinase 1 (EC 2.7.11.1) (Cell death protein RIP) (Receptor-interacting protein 1) (RIP-1)	RIPK1 RIP RIP1	activation of immune response;activation of innate immune response;activation of MAPK activity;apoptosis;catabolic process;cell death;cell surface receptor linked signaling pathway;cellular catabolic process;cellular component assembly;cellular macromolecule catabolic process;cellular protein metabolic process;cellular response to chemical stimulus;cellular response to growth factor stimulus;cell…	biological regulation;catabolic process;cell death;cellular component assembly;death;immune system process;macromolecule modification;phosphorus metabolic process;protein metabolic process;protein modification process;protein phosphorylation;regulation of protein modification process;response to chemical stimulus;response to stimulus;response to stress;signal transduction	Apoptosis;Hepatitis C;RIG-I-like receptor signaling pathway;Toll-like receptor signaling pathway
Q9UL15	BAG family molecular chaperone regulator 5 (BAG-5) (Bcl-2-associated athanogene 5)	BAG5 KIAA0873	cell death;cellular protein metabolic process;cellular response to stimulus;cellular response to stress;death;negative regulation of catalytic activity;negative regulation of cellular process;negative regulation of cellular protein metabolic process;negative regulation of ligase activity;negative regulation of molecular function;negative regulation of protein metabolic process;negative regulation…	biological regulation;cell death;death;protein metabolic process;regulation of protein modification process;response to abiotic stimulus;response to stimulus;response to stress
O60502	Protein O-GlcNAcase (OGA) (EC 3.2.1.169) (Beta-N-acetylglucosaminidase) (Beta-N-acetylhexosaminidase) (Beta-hexosaminidase) (Meningioma-expressed antigen 5) (N-acetyl-beta-D-glucosaminidase) (N-acetyl-beta-glucosaminidase) (Nuclear cytoplasmic O-GlcNAcase and acetyltransferase) (NCOAT)	OGA HEXC KIAA0679 MEA5 MGEA5	alcohol metabolic process;amino sugar metabolic process;catabolic process;cell death;cellular protein metabolic process;death;establishment of localization;establishment of localization in cell;establishment of protein localization;glucosamine metabolic process;heterocycle metabolic process;intracellular protein transport;intracellular transport;macromolecule catabolic process;macromolecule modif…	alcohol metabolic process;biological regulation;catabolic process;cell death;death;establishment of localization;heterocycle metabolic process;macromolecule modification;nucleobase-containing small molecule metabolic process;nucleotide metabolic process;protein metabolic process;protein modification process;protein targeting;protein transport;regulation of protein modification process;response to…
P51665	26S proteasome non-ATPase regulatory subunit 7 (26S proteasome regulatory subunit RPN8) (26S proteasome regulatory subunit S12) (Mov34 protein homolog) (Proteasome subunit p40)	PSMD7 MOV34L	activation of immune response;activation of innate immune response;anaphase-promoting complex-dependent proteasomal ubiquitin-dependent protein catabolic process;antigen processing and presentation;antigen processing and presentation of exogenous antigen;antigen processing and presentation of exogenous peptide antigen;antigen processing and presentation of exogenous peptide antigen via MHC class …	biological regulation;catabolic process;cell cycle;cell death;death;immune system process;macromolecule modification;mitotic cell cycle;protein metabolic process;protein modification by small protein conjugation or removal;protein modification process;proteolysis;proteolysis involved in cellular protein catabolic process;regulation of cell cycle;regulation of protein modification process;response…	Proteasome
Q15628	Tumor necrosis factor receptor type 1-associated DEATH domain protein (TNFR1-associated DEATH domain protein) (TNFRSF1A-associated via death domain)	TRADD	apoptosis;cell death;cell surface receptor linked signaling pathway;cellular component assembly;cellular response to chemical stimulus;cellular response to organic substance;cellular response to stimulus;death;negative regulation of catalytic activity;negative regulation of molecular function;positive regulation of catalytic activity;positive regulation of cell communication;positive regulation o…	biological regulation;cell death;cellular component assembly;death;response to chemical stimulus;response to stimulus;signal transduction	Adipocytokine signaling pathway;Apoptosis;Hepatitis C;RIG-I-like receptor signaling pathway
P28065	Proteasome subunit beta type-9 (EC 3.4.25.1) (Low molecular mass protein 2) (Macropain chain 7) (Multicatalytic endopeptidase complex chain 7) (Proteasome chain 7) (Proteasome subunit beta-1i) (Really interesting new gene 12 protein)	PSMB9 LMP2 PSMB6i RING12	activation of immune response;activation of innate immune response;anaphase-promoting complex-dependent proteasomal ubiquitin-dependent protein catabolic process;antigen processing and presentation;antigen processing and presentation of exogenous antigen;antigen processing and presentation of exogenous peptide antigen;antigen processing and presentation of exogenous peptide antigen via MHC class …	biological regulation;catabolic process;cell cycle;cell death;death;immune system process;macromolecule modification;mitotic cell cycle;protein metabolic process;protein modification by small protein conjugation or removal;protein modification process;proteolysis;proteolysis involved in cellular protein catabolic process;regulation of cell cycle;regulation of protein modification process;response…	Proteasome
P24522	Growth arrest and DNA damage-inducible protein GADD45 alpha (DNA damage-inducible transcript 1 protein) (DDIT-1)	GADD45A DDIT1 GADD45	activation of protein kinase activity;apoptosis;cell cycle process;cell death;cellular response to stimulus;cellular response to stress;death;intracellular signal transduction;microtubule organizing center organization;negative regulation of catalytic activity;negative regulation of cellular process;negative regulation of molecular function;positive regulation of catalytic activity;positive regul…	biological regulation;cell death;death;microtubule organizing center organization;regulation of cell cycle;regulation of protein modification process;response to abiotic stimulus;response to DNA damage stimulus;response to external stimulus;response to stimulus;response to stress;signal transduction	MAPK signaling pathway;p53 signaling pathway
Q9UL46	Proteasome activator complex subunit 2 (11S regulator complex subunit beta) (REG-beta) (Activator of multicatalytic protease subunit 2) (Proteasome activator 28 subunit beta) (PA28b) (PA28beta)	PSME2	activation of immune response;activation of innate immune response;anaphase-promoting complex-dependent proteasomal ubiquitin-dependent protein catabolic process;antigen processing and presentation;antigen processing and presentation of exogenous antigen;antigen processing and presentation of exogenous peptide antigen;antigen processing and presentation of exogenous peptide antigen via MHC class …	biological regulation;catabolic process;cell cycle;cell death;death;immune system process;macromolecule modification;mitotic cell cycle;protein metabolic process;protein modification by small protein conjugation or removal;protein modification process;proteolysis;proteolysis involved in cellular protein catabolic process;regulation of cell cycle;regulation of protein modification process;response…	Proteasome
P35998	26S proteasome regulatory subunit 7 (26S proteasome AAA-ATPase subunit RPT1) (Proteasome 26S subunit ATPase 2)	PSMC2 MSS1	activation of immune response;activation of innate immune response;anaphase-promoting complex-dependent proteasomal ubiquitin-dependent protein catabolic process;antigen processing and presentation;antigen processing and presentation of exogenous antigen;antigen processing and presentation of exogenous peptide antigen;antigen processing and presentation of exogenous peptide antigen via MHC class …	biological regulation;catabolic process;cell cycle;cell death;death;immune system process;macromolecule modification;mitotic cell cycle;protein metabolic process;protein modification by small protein conjugation or removal;protein modification process;proteolysis;proteolysis involved in cellular protein catabolic process;regulation of cell cycle;regulation of protein modification process;response…	Proteasome
Q15139	Serine/threonine-protein kinase D1 (EC 2.7.11.13) (Protein kinase C mu type) (Protein kinase D) (nPKC-D1) (nPKC-mu)	PRKD1 PKD PKD1 PRKCM	apoptosis;cell death;cell surface receptor linked signaling pathway;cellular protein metabolic process;cellular response to chemical stimulus;cellular response to growth factor stimulus;cellular response to organic substance;cellular response to stimulus;cellular response to stress;cellular response to vascular endothelial growth factor stimulus;death;defense response;enzyme linked receptor prote…	biological regulation;cell death;cell proliferation;death;establishment of localization;Golgi organization;Golgi vesicle transport;immune system process;macromolecule modification;phosphorus metabolic process;protein metabolic process;protein modification process;protein phosphorylation;regulation of protein modification process;response to chemical stimulus;response to stimulus;response to stres…
Q96IZ0	PRKC apoptosis WT1 regulator protein (Prostate apoptosis response 4 protein) (Par-4)	PAWR PAR4	actin cytoskeleton organization;actin filament organization;actin filament-based process;apoptosis;cell death;cellular component assembly;cellular component assembly at cellular level;cytoskeleton organization;death;negative regulation of cell communication;negative regulation of cellular process;negative regulation of response to stimulus;negative regulation of signal transduction;negative regul…	biological regulation;cell death;cellular component assembly;cytoskeleton organization;death;protein metabolic process
Q04917	14-3-3 protein eta (Protein AS1)	YWHAH YWHA1	apoptosis;catabolic process;cell death;cellular response to stimulus;death;establishment of localization;establishment of localization in cell;establishment of protein localization;intracellular protein transport;intracellular signal transduction;intracellular transport;membrane organization;negative regulation of cellular component organization;negative regulation of cellular process;programmed …	biological regulation;catabolic process;cell death;death;establishment of localization;membrane organization;protein transport;response to stimulus;signal transduction;transport	Neurotrophin signaling pathway
P42858	Huntingtin (Huntington disease protein) (HD protein) [Cleaved into: Huntingtin, myristoylated N-terminal fragment]	HTT HD IT15	apoptosis;cell cycle process;cell death;cell surface receptor linked signaling pathway;cellular component movement;cellular modified amino acid metabolic process;cellular nitrogen compound biosynthetic process;cellular response to stimulus;cytoskeleton organization;cytoskeleton-dependent intracellular transport;death;endosome transport;ER to Golgi vesicle-mediated transport;establishment of local…	biological regulation;cell death;cellular amino acid metabolic process;cellular component movement;cytoskeleton organization;cytoskeleton-dependent intracellular transport;death;endosome transport;establishment of localization;Golgi organization;Golgi vesicle transport;membrane organization;organelle localization;protein targeting;protein transport;response to abiotic stimulus;response to chemica…
Q14814	Myocyte-specific enhancer factor 2D	MEF2D	apoptosis;cell death;death;programmed cell death;regulation of biological process;regulation of cellular metabolic process;regulation of cellular process;regulation of metabolic process	biological regulation;cell death;death
Q9UKG1	DCC-interacting protein 13-alpha (Dip13-alpha) (Adapter protein containing PH domain, PTB domain and leucine zipper motif 1)	APPL1 APPL DIP13A KIAA1428	apoptosis;cell cycle;cell death;cell surface receptor linked signaling pathway;cellular response to chemical stimulus;cellular response to endogenous stimulus;cellular response to hormone stimulus;cellular response to insulin stimulus;cellular response to organic substance;cellular response to peptide hormone stimulus;cellular response to stimulus;death;enzyme linked receptor protein signaling pa…	biological regulation;cell cycle;cell death;cell proliferation;death;response to chemical stimulus;response to endogenous stimulus;response to stimulus;signal transduction	Pathways in cancer
O43318	Mitogen-activated protein kinase kinase kinase 7 (EC 2.7.11.25) (Transforming growth factor-beta-activated kinase 1) (TGF-beta-activated kinase 1)	MAP3K7 TAK1	activation of immune response;activation of innate immune response;activation of MAPK activity;activation of MAPKK activity;activation of protein kinase activity;antigen receptor-mediated signaling pathway;apoptosis;cell death;cell surface receptor linked signaling pathway;cellular protein metabolic process;cellular response to stimulus;cellular response to stress;cytoplasmic pattern recognition …	biological regulation;cell death;death;immune system process;macromolecule modification;phosphorus metabolic process;protein metabolic process;protein modification process;protein phosphorylation;regulation of protein modification process;response to stimulus;response to stress;signal transduction	MAPK signaling pathway;Measles;NOD-like receptor signaling pathway;Osteoclast differentiation;RIG-I-like receptor signaling pathway;T cell receptor signaling pathway;Toll-like receptor signaling pathway;Toxoplasmosis
P31751	RAC-beta serine/threonine-protein kinase (EC 2.7.11.1) (Protein kinase Akt-2) (Protein kinase B beta) (PKB beta) (RAC-PK-beta)	AKT2	alcohol metabolic process;apoptosis;carbohydrate biosynthetic process;cell death;cell surface receptor linked signaling pathway;cellular carbohydrate biosynthetic process;cellular glucan metabolic process;cellular protein metabolic process;cellular response to chemical stimulus;cellular response to endogenous stimulus;cellular response to hormone stimulus;cellular response to insulin stimulus;cel…	alcohol metabolic process;biological regulation;cell death;death;energy reserve metabolic process;establishment of localization;macromolecule modification;membrane organization;protein metabolic process;protein modification process;protein transport;regulation of cell cycle;regulation of organelle organization;regulation of protein modification process;regulation of translation;response to chemic…	Acute myeloid leukemia;Adipocytokine signaling pathway;Apoptosis;B cell receptor signaling pathway;Chagas disease (American trypanosomiasis);Chemokine signaling pathway;Chronic myeloid leukemia;ErbB signaling pathway;Fc epsilon RI signaling pathway;Fc gamma R-mediated phagocytosis;Focal adhesion;Glioma;Hepatitis C;Insulin signaling pathway;Jak-STAT signaling pathway;MAPK signaling pathway;Measles…
Q96MX6	Dynein axonemal assembly factor 10 (WD repeat-containing protein 92) (WD repeat-containing protein Monad)	DNAAF10 WDR92	apoptosis;cell death;cellular protein metabolic process;death;macromolecule modification;programmed cell death;protein metabolic process;protein modification process	cell death;death;macromolecule modification;protein metabolic process;protein modification process
Q9H2J4	Phosducin-like protein 3 (HTPHLP) (PhPL3) (Viral IAP-associated factor 1) (VIAF-1)	PDCL3 PhLP2A VIAF1	apoptosis;cell death;cellular protein metabolic process;death;negative regulation of cellular process;negative regulation of cellular protein metabolic process;negative regulation of protein metabolic process;negative regulation of protein modification process;negative regulation of protein ubiquitination;programmed cell death;protein metabolic process;regulation of biological process;regulation …	biological regulation;cell death;death;protein metabolic process;regulation of protein modification process;viral reproduction
Q05655	Protein kinase C delta type (EC 2.7.11.13) (Tyrosine-protein kinase PRKCD) (EC 2.7.10.2) (nPKC-delta) [Cleaved into: Protein kinase C delta type regulatory subunit;Protein kinase C delta type catalytic subunit (Sphingosine-dependent protein kinase-1) (SDK1)]	PRKCD PKCD	activation of immune response;activation of innate immune response;apoptosis;cell cycle;cell death;cell surface receptor linked signaling pathway;cellular component disassembly involved in apoptosis;cellular protein metabolic process;cellular response to chemical stimulus;cellular response to growth factor stimulus;cellular response to organic substance;cellular response to stimulus;cellular resp…	biological regulation;cell activation;cell cycle;cell death;cell proliferation;death;immune system process;macromolecule modification;phosphorus metabolic process;protein metabolic process;protein modification process;protein phosphorylation;regulation of organelle organization;regulation of protein modification process;response to biotic stimulus;response to chemical stimulus;response to endogen…	Tight junction;Vascular smooth muscle contraction
O43242	26S proteasome non-ATPase regulatory subunit 3 (26S proteasome regulatory subunit RPN3) (26S proteasome regulatory subunit S3) (Proteasome subunit p58)	PSMD3	activation of immune response;activation of innate immune response;anaphase-promoting complex-dependent proteasomal ubiquitin-dependent protein catabolic process;antigen processing and presentation;antigen processing and presentation of exogenous antigen;antigen processing and presentation of exogenous peptide antigen;antigen processing and presentation of exogenous peptide antigen via MHC class …	biological regulation;catabolic process;cell cycle;cell death;death;immune system process;macromolecule modification;mitotic cell cycle;protein metabolic process;protein modification by small protein conjugation or removal;protein modification process;proteolysis;proteolysis involved in cellular protein catabolic process;regulation of cell cycle;regulation of protein modification process;response…	Proteasome
Q96JJ3	Engulfment and cell motility protein 2 (Protein ced-12 homolog A) (hCed-12A)	ELMO2 CED12A KIAA1834	apoptosis;cell death;cell surface receptor linked signaling pathway;cellular component movement;cellular response to chemical stimulus;cellular response to growth factor stimulus;cellular response to organic substance;cellular response to stimulus;cellular response to vascular endothelial growth factor stimulus;death;defense response;enzyme linked receptor protein signaling pathway;immune respons…	biological regulation;cell death;cellular component movement;death;immune system process;response to chemical stimulus;response to external stimulus;response to stimulus;response to stress;signal transduction
O00233	26S proteasome non-ATPase regulatory subunit 9 (26S proteasome regulatory subunit p27)	PSMD9	activation of immune response;activation of innate immune response;anaphase-promoting complex-dependent proteasomal ubiquitin-dependent protein catabolic process;antigen processing and presentation;antigen processing and presentation of exogenous antigen;antigen processing and presentation of exogenous peptide antigen;antigen processing and presentation of exogenous peptide antigen via MHC class …	biological regulation;catabolic process;cell cycle;cell death;cellular component assembly;death;immune system process;macromolecule modification;mitotic cell cycle;protein metabolic process;protein modification by small protein conjugation or removal;protein modification process;proteolysis;proteolysis involved in cellular protein catabolic process;regulation of cell cycle;regulation of protein m…
Q08752	Peptidyl-prolyl cis-trans isomerase D (PPIase D) (EC 5.2.1.8) (40 kDa peptidyl-prolyl cis-trans isomerase) (Cyclophilin-40) (CYP-40) (Cyclophilin-related protein) (Rotamase D)	PPID CYP40 CYPD	apoptosis;cell death;cellular component assembly;cellular protein metabolic process;cellular response to stimulus;death;establishment of localization;establishment of protein localization;negative regulation of cellular process;programmed cell death;protein metabolic process;protein transport;regulation of apoptosis;regulation of biological process;regulation of cell death;regulation of cellular …	biological regulation;cell death;cellular component assembly;death;establishment of localization;protein metabolic process;protein transport;response to abiotic stimulus;response to stimulus;transport
P61981	14-3-3 protein gamma (Protein kinase C inhibitor protein 1) (KCIP-1) [Cleaved into: 14-3-3 protein gamma, N-terminally processed]	YWHAG	apoptosis;cell cycle;cell cycle process;cell death;cellular response to stimulus;death;establishment of localization;establishment of localization in cell;establishment of protein localization;G2/M transition of mitotic cell cycle;intracellular protein transport;intracellular signal transduction;intracellular transport;membrane organization;mitotic cell cycle;negative regulation of catalytic acti…	biological regulation;cell cycle;cell death;death;establishment of localization;membrane organization;mitotic cell cycle;protein targeting;protein transport;regulation of protein modification process;response to stimulus;signal transduction;transport	Neurotrophin signaling pathway
O00622	CCN family member 1 (Cellular communication network factor 1) (Cysteine-rich angiogenic inducer 61) (Insulin-like growth factor-binding protein 10) (IBP-10) (IGF-binding protein 10) (IGFBP-10) (Protein CYR61) (Protein GIG1)	CCN1 CYR61 GIG1 IGFBP10	apoptosis;cell death;cellular component movement;death;negative regulation of apoptosis;negative regulation of cell death;negative regulation of cellular process;negative regulation of programmed cell death;positive regulation of catalytic activity;positive regulation of cell communication;positive regulation of cellular protein metabolic process;positive regulation of hydrolase activity;positive…	biological regulation;cell death;cell proliferation;cellular component movement;death;regulation of protein modification process;response to chemical stimulus;response to external stimulus;response to stimulus
Q13464	Rho-associated protein kinase 1 (EC 2.7.11.1) (Renal carcinoma antigen NY-REN-35) (Rho-associated, coiled-coil-containing protein kinase 1) (Rho-associated, coiled-coil-containing protein kinase I) (ROCK-I) (p160 ROCK-1) (p160ROCK)	ROCK1	actin cytoskeleton organization;actin filament-based process;apoptosis;cell death;cell projection assembly;cell projection organization;cell surface receptor linked signaling pathway;cellular component assembly;cellular component assembly at cellular level;cellular component disassembly involved in apoptosis;cellular component movement;cellular protein metabolic process;cellular response to chemi…	biological regulation;cell death;cellular component assembly;cellular component movement;cytoskeleton organization;death;immune system process;macromolecule modification;phosphorus metabolic process;protein metabolic process;protein modification process;protein phosphorylation;regulation of organelle organization;response to chemical stimulus;response to external stimulus;response to stimulus;sig…	Axon guidance;Chemokine signaling pathway;Focal adhesion;Leukocyte transendothelial migration;Pathogenic Escherichia coli infection;Regulation of actin cytoskeleton;Shigellosis;TGF-beta signaling pathway;Vascular smooth muscle contraction
P31946	14-3-3 protein beta/alpha (Protein 1054) (Protein kinase C inhibitor protein 1) (KCIP-1) [Cleaved into: 14-3-3 protein beta/alpha, N-terminally processed]	YWHAB	activation of MAPKK activity;activation of protein kinase activity;apoptosis;cell death;cell surface receptor linked signaling pathway;cellular component assembly;cellular protein metabolic process;cellular response to chemical stimulus;cellular response to endogenous stimulus;cellular response to growth factor stimulus;cellular response to hormone stimulus;cellular response to insulin stimulus;c…	biological regulation;cell death;cellular component assembly;death;establishment of localization;immune system process;macromolecule modification;membrane organization;phosphorus metabolic process;protein metabolic process;protein modification process;protein phosphorylation;protein targeting;protein transport;regulation of protein modification process;response to chemical stimulus;response to en…	Neurotrophin signaling pathway
Q66K74	Microtubule-associated protein 1S (MAP-1S) (BPY2-interacting protein 1) (Microtubule-associated protein 8) (Variable charge Y chromosome 2-interacting protein 1) (VCY2-interacting protein 1) (VCY2IP-1) [Cleaved into: MAP1S heavy chain;MAP1S light chain]	MAP1S BPY2IP1 C19orf5 MAP8 VCY2IP1	apoptosis;autophagy;catabolic process;cell death;cell projection morphogenesis;cell projection organization;cellular catabolic process;cellular component movement;cytoskeleton organization;cytoskeleton-dependent intracellular transport;death;establishment of localization;establishment of localization in cell;intracellular transport;microtubule cytoskeleton organization;microtubule-based movement;…	autophagy;biological regulation;catabolic process;cell death;cellular component movement;cytoskeleton organization;cytoskeleton-dependent intracellular transport;death;establishment of localization;regulation of organelle organization;transport
P28074	Proteasome subunit beta type-5 (EC 3.4.25.1) (Macropain epsilon chain) (Multicatalytic endopeptidase complex epsilon chain) (Proteasome chain 6) (Proteasome epsilon chain) (Proteasome subunit MB1) (Proteasome subunit X)	PSMB5 LMPX MB1 X	activation of immune response;activation of innate immune response;anaphase-promoting complex-dependent proteasomal ubiquitin-dependent protein catabolic process;antigen processing and presentation;antigen processing and presentation of exogenous antigen;antigen processing and presentation of exogenous peptide antigen;antigen processing and presentation of exogenous peptide antigen via MHC class …	biological regulation;catabolic process;cell cycle;cell death;death;immune system process;macromolecule modification;mitotic cell cycle;protein metabolic process;protein modification by small protein conjugation or removal;protein modification process;proteolysis;proteolysis involved in cellular protein catabolic process;regulation of cell cycle;regulation of protein modification process;response…	Proteasome
P25789	Proteasome subunit alpha type-4 (Macropain subunit C9) (Multicatalytic endopeptidase complex subunit C9) (Proteasome component C9) (Proteasome subunit L)	PSMA4 HC9 PSC9	activation of immune response;activation of innate immune response;anaphase-promoting complex-dependent proteasomal ubiquitin-dependent protein catabolic process;antigen processing and presentation;antigen processing and presentation of exogenous antigen;antigen processing and presentation of exogenous peptide antigen;antigen processing and presentation of exogenous peptide antigen via MHC class …	biological regulation;catabolic process;cell cycle;cell death;death;immune system process;macromolecule modification;mitotic cell cycle;protein metabolic process;protein modification by small protein conjugation or removal;protein modification process;proteolysis;proteolysis involved in cellular protein catabolic process;regulation of cell cycle;regulation of protein modification process;response…	Proteasome
Q96GX9	Methylthioribulose-1-phosphate dehydratase (MTRu-1-P dehydratase) (EC 4.2.1.109) (APAF1-interacting protein) (hAPIP)	APIP CGI-29	amine biosynthetic process;apoptosis;cell death;cellular amino acid biosynthetic process;cellular metabolic compound salvage;cellular modified amino acid metabolic process;cellular nitrogen compound biosynthetic process;death;heterocycle metabolic process;methionine biosynthetic process;methionine metabolic process;negative regulation of apoptosis;negative regulation of cell death;negative regula…	biological regulation;cell death;cellular amino acid metabolic process;cellular metabolic compound salvage;death;heterocycle metabolic process;nucleobase-containing small molecule metabolic process;nucleoside metabolic process	Cysteine and methionine metabolism
P42574	Caspase-3 (CASP-3) (EC 3.4.22.56) (Apopain) (Cysteine protease CPP32) (CPP-32) (Protein Yama) (SREBP cleavage activity 1) (SCA-1) [Cleaved into: Caspase-3 subunit p17;Caspase-3 subunit p12]	CASP3 CPP32	apoptosis;catabolic process;cell death;cell surface receptor linked signaling pathway;cellular catabolic process;cellular component disassembly involved in apoptosis;cellular macromolecule catabolic process;cellular response to stimulus;cellular response to stress;death;enzyme linked receptor protein signaling pathway;immune system process;intracellular signal transduction;macromolecule catabolic…	biological regulation;catabolic process;cell death;death;immune system process;protein metabolic process;proteolysis;regulation of cell cycle;regulation of protein modification process;response to abiotic stimulus;response to chemical stimulus;response to DNA damage stimulus;response to stimulus;response to stress;signal transduction	Apoptosis;Epithelial cell signaling in Helicobacter pylori infection;MAPK signaling pathway;Natural killer cell mediated cytotoxicity;p53 signaling pathway;Pathways in cancer;Toxoplasmosis
P61086	Ubiquitin-conjugating enzyme E2 K (EC 2.3.2.23) (E2 ubiquitin-conjugating enzyme K) (Huntingtin-interacting protein 2) (HIP-2) (Ubiquitin carrier protein) (Ubiquitin-conjugating enzyme E2-25 kDa) (Ubiquitin-conjugating enzyme E2(25K)) (Ubiquitin-conjugating enzyme E2-25K) (Ubiquitin-protein ligase)	UBE2K HIP2 LIG	apoptosis;catabolic process;cell death;cellular catabolic process;cellular macromolecule catabolic process;cellular protein metabolic process;death;macromolecule catabolic process;macromolecule modification;modification-dependent macromolecule catabolic process;modification-dependent protein catabolic process;programmed cell death;proteasomal protein catabolic process;proteasomal ubiquitin-depend…	biological regulation;catabolic process;cell death;death;macromolecule modification;protein metabolic process;protein modification by small protein conjugation or removal;protein modification process;proteolysis;proteolysis involved in cellular protein catabolic process	Ubiquitin mediated proteolysis
P48556	26S proteasome non-ATPase regulatory subunit 8 (26S proteasome regulatory subunit RPN12) (26S proteasome regulatory subunit S14) (p31)	PSMD8	activation of immune response;activation of innate immune response;anaphase-promoting complex-dependent proteasomal ubiquitin-dependent protein catabolic process;antigen processing and presentation;antigen processing and presentation of exogenous antigen;antigen processing and presentation of exogenous peptide antigen;antigen processing and presentation of exogenous peptide antigen via MHC class …	biological regulation;catabolic process;cell cycle;cell death;death;immune system process;macromolecule modification;mitotic cell cycle;protein metabolic process;protein modification by small protein conjugation or removal;protein modification process;proteolysis;proteolysis involved in cellular protein catabolic process;regulation of cell cycle;regulation of protein modification process;response…	Proteasome
P17980	26S proteasome regulatory subunit 6A (26S proteasome AAA-ATPase subunit RPT5) (Proteasome 26S subunit ATPase 3) (Proteasome subunit P50) (Tat-binding protein 1) (TBP-1)	PSMC3 TBP1	activation of immune response;activation of innate immune response;anaphase-promoting complex-dependent proteasomal ubiquitin-dependent protein catabolic process;antigen processing and presentation;antigen processing and presentation of exogenous antigen;antigen processing and presentation of exogenous peptide antigen;antigen processing and presentation of exogenous peptide antigen via MHC class …	biological regulation;catabolic process;cell cycle;cell death;death;immune system process;macromolecule modification;mitotic cell cycle;protein metabolic process;protein modification by small protein conjugation or removal;protein modification process;proteolysis;proteolysis involved in cellular protein catabolic process;regulation of cell cycle;regulation of protein modification process;response…	Proteasome
Q9H2G2	STE20-like serine/threonine-protein kinase (STE20-like kinase) (hSLK) (EC 2.7.11.1) (CTCL tumor antigen se20-9) (STE20-related serine/threonine-protein kinase) (STE20-related kinase) (Serine/threonine-protein kinase 2)	SLK KIAA0204 STK2	activation of protein kinase activity;apoptosis;cell death;cellular protein metabolic process;cellular response to stimulus;cellular response to stress;death;intracellular protein kinase cascade;intracellular signal transduction;macromolecule modification;phosphate-containing compound metabolic process;phosphorus metabolic process;phosphorylation;positive regulation of catalytic activity;positive…	biological regulation;cell death;death;macromolecule modification;phosphorus metabolic process;protein metabolic process;protein modification process;protein phosphorylation;regulation of cell cycle;regulation of protein modification process;response to stimulus;response to stress;signal transduction
P06396	Gelsolin (AGEL) (Actin-depolymerizing factor) (ADF) (Brevin)	GSN	actin cytoskeleton organization;actin filament organization;actin filament-based process;actin polymerization or depolymerization;apoptosis;cell death;cell projection morphogenesis;cell projection organization;cellular component assembly;cellular component assembly at cellular level;cellular component disassembly involved in apoptosis;cellular response to chemical stimulus;cellular response to st…	biological regulation;cell death;cellular component assembly;cytoskeleton organization;death;membrane invagination;membrane organization;protein polymerization;regulation of organelle organization;response to chemical stimulus;response to external stimulus;response to stimulus;signal transduction	Fc gamma R-mediated phagocytosis;Regulation of actin cytoskeleton
P30153	Serine/threonine-protein phosphatase 2A 65 kDa regulatory subunit A alpha isoform (Medium tumor antigen-associated 61 kDa protein) (PP2A subunit A isoform PR65-alpha) (PP2A subunit A isoform R1-alpha)	PPP2R1A	apoptosis;catabolic process;cell cycle;cell cycle process;cell death;cell surface receptor linked signaling pathway;cellular catabolic process;cellular component assembly;cellular macromolecule catabolic process;cellular protein metabolic process;cellular response to chemical stimulus;cellular response to growth factor stimulus;cellular response to organic substance;cellular response to stimulus;…	biological regulation;catabolic process;cell cycle;cell death;cellular component assembly;death;macromolecule modification;membrane organization;mitotic cell cycle;phosphorus metabolic process;protein dephosphorylation;protein metabolic process;protein modification process;regulation of protein modification process;response to chemical stimulus;response to endogenous stimulus;response to stimulus…	Chagas disease (American trypanosomiasis);Hepatitis C;TGF-beta signaling pathway;Tight junction
P25786	Proteasome subunit alpha type-1 (30 kDa prosomal protein) (PROS-30) (Macropain subunit C2) (Multicatalytic endopeptidase complex subunit C2) (Proteasome component C2) (Proteasome nu chain)	PSMA1 HC2 NU PROS30 PSC2	activation of immune response;activation of innate immune response;anaphase-promoting complex-dependent proteasomal ubiquitin-dependent protein catabolic process;antigen processing and presentation;antigen processing and presentation of exogenous antigen;antigen processing and presentation of exogenous peptide antigen;antigen processing and presentation of exogenous peptide antigen via MHC class …	biological regulation;catabolic process;cell cycle;cell death;death;immune system process;macromolecule modification;mitotic cell cycle;protein metabolic process;protein modification by small protein conjugation or removal;protein modification process;proteolysis;proteolysis involved in cellular protein catabolic process;regulation of cell cycle;regulation of protein modification process;response…	Proteasome
P26583	High mobility group protein B2 (High mobility group protein 2) (HMG-2)	HMGB2 HMG2	apoptosis;catabolic process;cell death;cellular catabolic process;cellular component assembly;cellular component assembly at cellular level;cellular component disassembly involved in apoptosis;cellular component movement;cellular macromolecule catabolic process;cellular response to chemical stimulus;cellular response to stimulus;death;immune system process;macromolecule catabolic process;negative…	biological regulation;catabolic process;cell death;cellular component assembly;cellular component movement;death;immune system process;response to biotic stimulus;response to chemical stimulus;response to endogenous stimulus;response to external stimulus;response to stimulus
Q15008	26S proteasome non-ATPase regulatory subunit 6 (26S proteasome regulatory subunit RPN7) (26S proteasome regulatory subunit S10) (Breast cancer-associated protein SGA-113M) (Phosphonoformate immuno-associated protein 4) (Proteasome regulatory particle subunit p44S10) (p42A)	PSMD6 KIAA0107 PFAAP4	activation of immune response;activation of innate immune response;anaphase-promoting complex-dependent proteasomal ubiquitin-dependent protein catabolic process;antigen processing and presentation;antigen processing and presentation of exogenous antigen;antigen processing and presentation of exogenous peptide antigen;antigen processing and presentation of exogenous peptide antigen via MHC class …	biological regulation;catabolic process;cell cycle;cell death;death;immune system process;macromolecule modification;mitotic cell cycle;protein metabolic process;protein modification by small protein conjugation or removal;protein modification process;proteolysis;proteolysis involved in cellular protein catabolic process;regulation of cell cycle;regulation of protein modification process;response…	Proteasome
P43686	26S proteasome regulatory subunit 6B (26S proteasome AAA-ATPase subunit RPT3) (MB67-interacting protein) (MIP224) (Proteasome 26S subunit ATPase 4) (Tat-binding protein 7) (TBP-7)	PSMC4 MIP224 TBP7	activation of immune response;activation of innate immune response;anaphase-promoting complex-dependent proteasomal ubiquitin-dependent protein catabolic process;antigen processing and presentation;antigen processing and presentation of exogenous antigen;antigen processing and presentation of exogenous peptide antigen;antigen processing and presentation of exogenous peptide antigen via MHC class …	biological regulation;catabolic process;cell cycle;cell death;death;immune system process;macromolecule modification;mitotic cell cycle;protein metabolic process;protein modification by small protein conjugation or removal;protein modification process;proteolysis;proteolysis involved in cellular protein catabolic process;regulation of cell cycle;regulation of protein modification process;response…	Proteasome
Q6FI81	Anamorsin (Cytokine-induced apoptosis inhibitor 1) (Fe-S cluster assembly protein DRE2 homolog)	CIAPIN1 CUA001 PRO0915	apoptosis;cell death;death;negative regulation of apoptosis;negative regulation of cell death;negative regulation of cellular process;negative regulation of programmed cell death;programmed cell death;regulation of apoptosis;regulation of biological process;regulation of cell death;regulation of cellular process;regulation of programmed cell death	biological regulation;cell death;death
Q05397	Focal adhesion kinase 1 (FADK 1) (EC 2.7.10.2) (Focal adhesion kinase-related nonkinase) (FRNK) (Protein phosphatase 1 regulatory subunit 71) (PPP1R71) (Protein-tyrosine kinase 2) (p125FAK) (pp125FAK)	PTK2 FAK FAK1	apoptosis;cell death;cell projection morphogenesis;cell projection organization;cell surface receptor linked signaling pathway;cellular component assembly;cellular component assembly at cellular level;cellular component disassembly involved in apoptosis;cellular component movement;cellular protein metabolic process;cellular response to chemical stimulus;cellular response to endogenous stimulus;ce…	biological regulation;cell activation;cell death;cellular component assembly;cellular component movement;cytoskeleton organization;death;establishment of localization;establishment or maintenance of cell polarity;immune system process;macromolecule modification;phosphorus metabolic process;protein metabolic process;protein modification process;protein phosphorylation;regulation of organelle organ…	Axon guidance;Bacterial invasion of epithelial cells;Chemokine signaling pathway;ErbB signaling pathway;Focal adhesion;Leukocyte transendothelial migration;Pathways in cancer;Regulation of actin cytoskeleton;VEGF signaling pathway
Q14653	Interferon regulatory factor 3 (IRF-3)	IRF3	activation of immune response;activation of innate immune response;apoptosis;cell death;cell surface receptor linked signaling pathway;cellular response to chemical stimulus;cellular response to organic substance;cellular response to stimulus;cellular response to stress;death;defense response;immune response;immune response-activating signal transduction;immune response-regulating signaling pathw…	biological regulation;cell death;death;immune system process;protein metabolic process;response to biotic stimulus;response to chemical stimulus;response to DNA damage stimulus;response to stimulus;response to stress;signal transduction;viral reproduction	Hepatitis C;Measles;RIG-I-like receptor signaling pathway;Toll-like receptor signaling pathway
P27361	Mitogen-activated protein kinase 3 (MAP kinase 3) (MAPK 3) (EC 2.7.11.24) (ERT2) (Extracellular signal-regulated kinase 1) (ERK-1) (Insulin-stimulated MAP2 kinase) (MAP kinase isoform p44) (p44-MAPK) (Microtubule-associated protein 2 kinase) (p44-ERK1)	MAPK3 ERK1 PRKM3	activation of immune response;activation of innate immune response;activation of MAPK activity;activation of MAPKK activity;activation of protein kinase activity;apoptosis;cell cycle;cell death;cell surface receptor linked signaling pathway;cellular protein metabolic process;cellular response to chemical stimulus;cellular response to endogenous stimulus;cellular response to growth factor stimulus…	biological regulation;cell activation;cell cycle;cell death;death;endocytosis;establishment of localization;immune system process;macromolecule modification;membrane invagination;membrane organization;phosphorus metabolic process;protein metabolic process;protein modification process;protein phosphorylation;regulation of organelle organization;regulation of protein modification process;response t…	Acute myeloid leukemia;Axon guidance;B cell receptor signaling pathway;Chagas disease (American trypanosomiasis);Chemokine signaling pathway;Chronic myeloid leukemia;ErbB signaling pathway;Fc epsilon RI signaling pathway;Fc gamma R-mediated phagocytosis;Focal adhesion;Gap junction;Glioma;Hepatitis C;Insulin signaling pathway;MAPK signaling pathway;Melanoma;mTOR signaling pathway;Natural killer ce…
P55060	Exportin-2 (Exp2) (Cellular apoptosis susceptibility protein) (Chromosome segregation 1-like protein) (Importin-alpha re-exporter)	CSE1L CAS XPO2	apoptosis;cell death;death;establishment of localization;establishment of localization in cell;establishment of protein localization;intracellular protein transport;intracellular transport;programmed cell death;protein transport;transport	cell death;cell proliferation;death;establishment of localization;protein targeting;protein transport;transport
Q96B97	SH3 domain-containing kinase-binding protein 1 (CD2-binding protein 3) (CD2BP3) (Cbl-interacting protein of 85 kDa) (Human Src family kinase-binding protein 1) (HSB-1)	SH3KBP1 CIN85	apoptosis;cell death;cell surface receptor linked signaling pathway;cellular component movement;cellular response to stimulus;cytoskeleton organization;death;endocytosis;enzyme linked receptor protein signaling pathway;epidermal growth factor receptor signaling pathway;establishment of localization;membrane invagination;membrane organization;negative regulation of cell communication;negative regu…	biological regulation;cell death;cellular component movement;cytoskeleton organization;death;endocytosis;establishment of localization;membrane invagination;membrane organization;response to stimulus;signal transduction;transport;vesicle-mediated transport	Endocytosis
P42224	Signal transducer and activator of transcription 1-alpha/beta (Transcription factor ISGF-3 components p91/p84)	STAT1	apoptosis;cell death;cell surface receptor linked signaling pathway;cellular response to chemical stimulus;cellular response to endogenous stimulus;cellular response to hormone stimulus;cellular response to insulin stimulus;cellular response to organic substance;cellular response to peptide hormone stimulus;cellular response to stimulus;death;defense response;immune system process;intracellular p…	biological regulation;cell death;cell proliferation;death;immune system process;response to abiotic stimulus;response to biotic stimulus;response to chemical stimulus;response to endogenous stimulus;response to external stimulus;response to stimulus;response to stress;signal transduction;viral reproduction	Chemokine signaling pathway;Hepatitis C;Jak-STAT signaling pathway;Measles;Osteoclast differentiation;Pancreatic cancer;Pathways in cancer;Toll-like receptor signaling pathway;Toxoplasmosis
P55210	Caspase-7 (CASP-7) (EC 3.4.22.60) (Apoptotic protease Mch-3) (CMH-1) (ICE-like apoptotic protease 3) (ICE-LAP3) [Cleaved into: Caspase-7 subunit p20;Caspase-7 subunit p11]	CASP7 MCH3	apoptosis;cell death;cellular component disassembly involved in apoptosis;death;positive regulation of catalytic activity;positive regulation of hydrolase activity;positive regulation of molecular function;programmed cell death;protein metabolic process;proteolysis;regulation of biological process;regulation of catalytic activity;regulation of hydrolase activity;regulation of metabolic process;re…	biological regulation;cell death;death;protein metabolic process;proteolysis	Apoptosis
O14733	Dual specificity mitogen-activated protein kinase kinase 7 (MAP kinase kinase 7) (MAPKK 7) (EC 2.7.12.2) (JNK-activating kinase 2) (MAPK/ERK kinase 7) (MEK 7) (Stress-activated protein kinase kinase 4) (SAPK kinase 4) (SAPKK-4) (SAPKK4) (c-Jun N-terminal kinase kinase 2) (JNK kinase 2) (JNKK 2)	MAP2K7 JNKK2 MEK7 MKK7 PRKMK7 SKK4	activation of immune response;activation of innate immune response;activation of MAPK activity;apoptosis;cell death;cellular protein metabolic process;cellular response to stimulus;cellular response to stress;death;defense response;immune response;immune response-activating signal transduction;immune response-regulating signaling pathway;immune system process;innate immune response;innate immune …	biological regulation;cell death;death;immune system process;macromolecule modification;phosphorus metabolic process;protein metabolic process;protein modification process;protein phosphorylation;regulation of protein modification process;response to abiotic stimulus;response to chemical stimulus;response to osmotic stress;response to stimulus;response to stress;signal transduction	ErbB signaling pathway;Fc epsilon RI signaling pathway;MAPK signaling pathway;Neurotrophin signaling pathway;Osteoclast differentiation;T cell receptor signaling pathway;Toll-like receptor signaling pathway
Q53GA4	Pleckstrin homology-like domain family A member 2 (Beckwith-Wiedemann syndrome chromosomal region 1 candidate gene C protein) (Imprinted in placenta and liver protein) (Tumor-suppressing STF cDNA 3 protein) (Tumor-suppressing subchromosomal transferable fragment candidate gene 3 protein) (p17-Beckwith-Wiedemann region 1 C) (p17-BWR1C)	PHLDA2 BWR1C HLDA2 IPL TSSC3	apoptosis;cell death;death;programmed cell death;regulation of biological process;regulation of cellular metabolic process;regulation of cellular process;regulation of glycogen metabolic process;regulation of metabolic process;regulation of polysaccharide metabolic process	biological regulation;cell death;death
P54577	Tyrosine--tRNA ligase, cytoplasmic (EC 6.1.1.1) (Tyrosyl-tRNA synthetase) (TyrRS) [Cleaved into: Tyrosine--tRNA ligase, cytoplasmic, N-terminally processed]	YARS1 YARS	apoptosis;cell death;cellular response to stimulus;death;programmed cell death;regulation of biological process;regulation of cellular process;response to stimulus;signal transduction	biological regulation;cell death;cellular amino acid metabolic process;death;response to stimulus;signal transduction
Q9UJU6	Drebrin-like protein (Cervical SH3P7) (Cervical mucin-associated protein) (Drebrin-F) (HPK1-interacting protein of 55 kDa) (HIP-55) (SH3 domain-containing protein 7)	DBNL CMAP SH3P7 PP5423	activation of MAPK activity;apoptosis;cell death;cell projection morphogenesis;cell projection organization;cellular component assembly;cellular component assembly at cellular level;cellular component disassembly involved in apoptosis;cellular protein metabolic process;cellular response to stimulus;death;endocytosis;establishment of localization;immune system process;intracellular signal transduc…	biological regulation;cell death;cellular component assembly;death;endocytosis;establishment of localization;immune system process;macromolecule modification;membrane invagination;membrane organization;phosphorus metabolic process;protein metabolic process;protein modification process;protein phosphorylation;regulation of protein modification process;response to stimulus;signal transduction;trans…
O14727	Apoptotic protease-activating factor 1 (APAF-1)	APAF1 KIAA0413	apoptosis;cell death;cellular response to endogenous stimulus;cellular response to stimulus;death;positive regulation of catalytic activity;positive regulation of hydrolase activity;positive regulation of molecular function;programmed cell death;regulation of apoptosis;regulation of biological process;regulation of catalytic activity;regulation of cell death;regulation of cellular process;regulat…	biological regulation;cell death;death;response to biotic stimulus;response to endogenous stimulus;response to stimulus	Apoptosis;p53 signaling pathway
Q9Y6E0	Serine/threonine-protein kinase 24 (EC 2.7.11.1) (Mammalian STE20-like protein kinase 3) (MST-3) (STE20-like kinase MST3) [Cleaved into: Serine/threonine-protein kinase 24 36 kDa subunit (Mammalian STE20-like protein kinase 3 N-terminal) (MST3/N);Serine/threonine-protein kinase 24 12 kDa subunit (Mammalian STE20-like protein kinase 3 C-terminal) (MST3/C)]	STK24 MST3 STK3	activation of protein kinase activity;apoptosis;cell death;cellular component disassembly involved in apoptosis;cellular protein metabolic process;cellular response to stimulus;cellular response to stress;death;intracellular protein kinase cascade;intracellular signal transduction;macromolecule modification;negative regulation of cellular process;phosphate-containing compound metabolic process;ph…	biological regulation;cell death;death;macromolecule modification;phosphorus metabolic process;protein metabolic process;protein modification process;protein phosphorylation;regulation of cell cycle;regulation of protein modification process;response to chemical stimulus;response to stimulus;response to stress;signal transduction
P28072	Proteasome subunit beta type-6 (EC 3.4.25.1) (Macropain delta chain) (Multicatalytic endopeptidase complex delta chain) (Proteasome delta chain) (Proteasome subunit Y)	PSMB6 LMPY Y	activation of immune response;activation of innate immune response;anaphase-promoting complex-dependent proteasomal ubiquitin-dependent protein catabolic process;antigen processing and presentation;antigen processing and presentation of exogenous antigen;antigen processing and presentation of exogenous peptide antigen;antigen processing and presentation of exogenous peptide antigen via MHC class …	biological regulation;catabolic process;cell cycle;cell death;death;immune system process;macromolecule modification;mitotic cell cycle;protein metabolic process;protein modification by small protein conjugation or removal;protein modification process;proteolysis;proteolysis involved in cellular protein catabolic process;regulation of cell cycle;regulation of protein modification process;response…	Proteasome
Q9H8M7	Ubiquitin carboxyl-terminal hydrolase MINDY-3 (EC 3.4.19.12) (Dermal papilla-derived protein 5) (Deubiquitinating enzyme MINDY-3) (Protein CARP)	MINDY3 C10orf97 CARP DERP5 FAM188A MSTP126 My042	apoptosis;cell death;death;programmed cell death	cell death;death
P62191	26S proteasome regulatory subunit 4 (P26s4) (26S proteasome AAA-ATPase subunit RPT2) (Proteasome 26S subunit ATPase 1)	PSMC1	activation of immune response;activation of innate immune response;anaphase-promoting complex-dependent proteasomal ubiquitin-dependent protein catabolic process;antigen processing and presentation;antigen processing and presentation of exogenous antigen;antigen processing and presentation of exogenous peptide antigen;antigen processing and presentation of exogenous peptide antigen via MHC class …	biological regulation;catabolic process;cell cycle;cell death;death;immune system process;macromolecule modification;mitotic cell cycle;protein metabolic process;protein modification by small protein conjugation or removal;protein modification process;proteolysis;proteolysis involved in cellular protein catabolic process;regulation of cell cycle;regulation of protein modification process;response…	Proteasome
O60443	Gasdermin-E (Inversely correlated with estrogen receptor expression 1) (ICERE-1) (Non-syndromic hearing impairment protein 5) [Cleaved into: Gasdermin-E, N-terminal (GSDME-NT);Gasdermin-E, C-terminal (GSDME-CT)]	GSDME DFNA5 ICERE1	apoptosis;cell death;death;negative regulation of cellular process;programmed cell death;regulation of biological process;regulation of cellular process	biological regulation;cell death;death
P30419	Glycylpeptide N-tetradecanoyltransferase 1 (EC 2.3.1.97) (Myristoyl-CoA:protein N-myristoyltransferase 1) (HsNMT1) (NMT 1) (Type I N-myristoyltransferase) (Peptide N-myristoyltransferase 1) (Protein-lysine myristoyltransferase NMT1) (EC 2.3.1.-)	NMT1 NMT	apoptosis;cell death;cell surface receptor linked signaling pathway;cellular protein metabolic process;cellular response to stimulus;death;macromolecule modification;programmed cell death;protein metabolic process;protein modification process;regulation of biological process;regulation of cellular process;regulation of response to stimulus;regulation of signal transduction;regulation of signaling…	biological regulation;cell death;death;macromolecule modification;protein metabolic process;protein modification process;response to abiotic stimulus;response to external stimulus;response to stimulus;signal transduction;viral reproduction
P78344	Eukaryotic translation initiation factor 4 gamma 2 (eIF-4-gamma 2) (eIF-4G 2) (eIF4G 2) (Death-associated protein 5) (DAP-5) (p97)	EIF4G2 DAP5 OK/SW-cl.75	cell cycle process;cell death;cell surface receptor linked signaling pathway;cellular response to chemical stimulus;cellular response to organic substance;cellular response to stimulus;death;negative regulation of cellular process;posttranscriptional regulation of gene expression;regulation of biological process;regulation of cell cycle;regulation of cellular metabolic process;regulation of cellu…	biological regulation;cell death;death;regulation of cell cycle;regulation of translation;response to chemical stimulus;response to stimulus;signal transduction
Q13564	NEDD8-activating enzyme E1 regulatory subunit (Amyloid beta precursor protein-binding protein 1, 59 kDa) (APP-BP1) (Amyloid protein-binding protein 1) (Proto-oncogene protein 1)	NAE1 APPBP1 HPP1	apoptosis;cell death;cellular protein metabolic process;cellular response to stimulus;death;macromolecule modification;negative regulation of cellular process;programmed cell death;protein metabolic process;protein modification by small protein conjugation;protein modification by small protein conjugation or removal;protein modification process;regulation of apoptosis;regulation of biological pro…	biological regulation;cell death;death;macromolecule modification;protein metabolic process;protein modification by small protein conjugation or removal;protein modification process;regulation of cell cycle;response to stimulus;signal transduction
P98082	Disabled homolog 2 (Adaptor molecule disabled-2) (Differentially expressed in ovarian carcinoma 2) (DOC-2) (Differentially-expressed protein 2)	DAB2 DOC2	activation of MAPK activity;apoptosis;cell death;cell surface receptor linked signaling pathway;cellular component assembly;cellular component assembly at cellular level;cellular protein metabolic process;cellular response to chemical stimulus;cellular response to endogenous stimulus;cellular response to growth factor stimulus;cellular response to organic substance;cellular response to stimulus;d…	biological regulation;cell death;cell proliferation;cellular component assembly;death;endocytosis;establishment of localization;macromolecule modification;membrane invagination;membrane organization;phosphorus metabolic process;protein metabolic process;protein modification process;protein phosphorylation;protein transport;regulation of protein modification process;response to chemical stimulus;r…	Endocytosis
Q00535	Cyclin-dependent kinase 5 (EC 2.7.11.1) (Cell division protein kinase 5) (Cyclin-dependent-like kinase 5) (Serine/threonine-protein kinase PSSALRE) (Tau protein kinase II catalytic subunit) (TPKII catalytic subunit)	CDK5 CDKN5 PSSALRE	actin cytoskeleton organization;actin filament-based process;apoptosis;catabolic process;cell cycle;cell death;cell projection morphogenesis;cell projection organization;cellular catabolic process;cellular component assembly;cellular component assembly at cellular level;cellular component movement;cellular protein metabolic process;cytoskeleton organization;death;endocytosis;establishment of loca…	biological regulation;catabolic process;cell cycle;cell death;cell division;cell proliferation;cellular component assembly;cellular component movement;cytoskeleton organization;death;endocytosis;establishment of localization;macromolecule modification;membrane invagination;membrane organization;phosphorus metabolic process;protein metabolic process;protein modification process;protein phosphoryla…	Axon guidance
Q9Y2A7	Nck-associated protein 1 (NAP 1) (Membrane-associated protein HEM-2) (p125Nap1)	NCKAP1 HEM2 KIAA0587 NAP1	actin cytoskeleton organization;actin filament-based process;apoptosis;cell death;cell projection assembly;cell projection organization;cell surface receptor linked signaling pathway;cellular component assembly;cellular component assembly at cellular level;cellular component movement;cellular response to chemical stimulus;cellular response to growth factor stimulus;cellular response to organic su…	biological regulation;cell death;cellular component assembly;cellular component movement;cytoskeleton organization;death;establishment or maintenance of cell polarity;immune system process;regulation of organelle organization;response to chemical stimulus;response to stimulus;response to stress;signal transduction;viral reproduction	Regulation of actin cytoskeleton
Q16513	Serine/threonine-protein kinase N2 (EC 2.7.11.13) (PKN gamma) (Protein kinase C-like 2) (Protein-kinase C-related kinase 2)	PKN2 PRK2 PRKCL2	apoptosis;cell cycle;cell death;cellular component assembly;cellular component assembly at cellular level;cellular component movement;cellular protein metabolic process;cellular response to stimulus;death;intracellular signal transduction;macromolecule modification;phosphate-containing compound metabolic process;phosphorus metabolic process;phosphorylation;programmed cell death;protein metabolic …	biological regulation;cell cycle;cell death;cell division;cellular component assembly;cellular component movement;death;macromolecule modification;phosphorus metabolic process;protein metabolic process;protein modification process;protein phosphorylation;regulation of cell cycle;response to stimulus;signal transduction
Q06323	Proteasome activator complex subunit 1 (11S regulator complex subunit alpha) (REG-alpha) (Activator of multicatalytic protease subunit 1) (Interferon gamma up-regulated I-5111 protein) (IGUP I-5111) (Proteasome activator 28 subunit alpha) (PA28a) (PA28alpha)	PSME1 IFI5111	activation of immune response;activation of innate immune response;anaphase-promoting complex-dependent proteasomal ubiquitin-dependent protein catabolic process;antigen processing and presentation;antigen processing and presentation of exogenous antigen;antigen processing and presentation of exogenous peptide antigen;antigen processing and presentation of exogenous peptide antigen via MHC class …	biological regulation;catabolic process;cell cycle;cell death;death;immune system process;macromolecule modification;mitotic cell cycle;protein metabolic process;protein modification by small protein conjugation or removal;protein modification process;proteolysis;proteolysis involved in cellular protein catabolic process;regulation of cell cycle;regulation of protein modification process;response…	Proteasome
P46379	Large proline-rich protein BAG6 (BAG family molecular chaperone regulator 6) (BCL2-associated athanogene 6) (BAG-6) (HLA-B-associated transcript 3) (Protein G3) (Protein Scythe)	BAG6 BAT3 G3	apoptosis;catabolic process;cell cycle process;cell death;cellular catabolic process;cellular component assembly;cellular component assembly at cellular level;cellular macromolecule catabolic process;cellular protein metabolic process;cellular response to stimulus;cellular response to stress;death;DNA damage response, signal transduction by p53 class mediator;establishment of localization;immune …	biological regulation;catabolic process;cell death;cellular component assembly;death;establishment of localization;immune system process;macromolecule modification;protein metabolic process;protein modification process;proteolysis;proteolysis involved in cellular protein catabolic process;response to DNA damage stimulus;response to stimulus;response to stress;signal transduction;transport
Q96CV9	Optineurin (E3-14.7K-interacting protein) (FIP-2) (Huntingtin yeast partner L) (Huntingtin-interacting protein 7) (HIP-7) (Huntingtin-interacting protein L) (NEMO-related protein) (Optic neuropathy-inducing protein) (Transcription factor IIIA-interacting protein) (TFIIIA-IntP)	OPTN FIP2 GLC1E HIP7 HYPL NRP	autophagy;catabolic process;cell cycle;cell cycle process;cell death;cellular catabolic process;cellular response to stimulus;cellular response to stress;death;defense response;establishment of localization;establishment of localization in cell;establishment of protein localization;G2/M transition of mitotic cell cycle;Golgi organization;Golgi vesicle transport;intracellular protein transport;int…	autophagy;biological regulation;catabolic process;cell cycle;cell death;death;establishment of localization;Golgi organization;Golgi vesicle transport;mitotic cell cycle;protein targeting;protein transport;response to biotic stimulus;response to external stimulus;response to stimulus;response to stress;signal transduction;transport;vesicle-mediated transport
Q9NR09	Baculoviral IAP repeat-containing protein 6 (EC 2.3.2.27) (BIR repeat-containing ubiquitin-conjugating enzyme) (BRUCE) (RING-type E3 ubiquitin transferase BIRC6) (Ubiquitin-conjugating BIR domain enzyme apollon) (APOLLON)	BIRC6 KIAA1289	apoptosis;cell cycle process;cell death;cellular protein metabolic process;death;macromolecule modification;negative regulation of apoptosis;negative regulation of catalytic activity;negative regulation of cell death;negative regulation of cellular process;negative regulation of molecular function;negative regulation of programmed cell death;phosphate-containing compound metabolic process;phospho…	biological regulation;cell death;cell division;death;macromolecule modification;mitosis;nuclear division;phosphorus metabolic process;protein metabolic process;protein modification by small protein conjugation or removal;protein modification process;protein phosphorylation	Ubiquitin mediated proteolysis
Q16539	Mitogen-activated protein kinase 14 (MAP kinase 14) (MAPK 14) (EC 2.7.11.24) (Cytokine suppressive anti-inflammatory drug-binding protein) (CSAID-binding protein) (CSBP) (MAP kinase MXI2) (MAX-interacting protein 2) (Mitogen-activated protein kinase p38 alpha) (MAP kinase p38 alpha) (Stress-activated protein kinase 2a) (SAPK2a)	MAPK14 CSBP CSBP1 CSBP2 CSPB1 MXI2 SAPK2A	activation of immune response;activation of innate immune response;activation of MAPK activity;alcohol metabolic process;apoptosis;cell death;cell surface receptor linked signaling pathway;cellular component movement;cellular protein metabolic process;cellular response to chemical stimulus;cellular response to growth factor stimulus;cellular response to organic substance;cellular response to stim…	alcohol metabolic process;biological regulation;cell activation;cell death;cellular component movement;death;immune system process;macromolecule modification;phosphorus metabolic process;protein metabolic process;protein modification process;protein phosphorylation;regulation of cell cycle;regulation of protein modification process;response to abiotic stimulus;response to biotic stimulus;response…	Chagas disease (American trypanosomiasis);Epithelial cell signaling in Helicobacter pylori infection;Fc epsilon RI signaling pathway;Hepatitis C;Leukocyte transendothelial migration;MAPK signaling pathway;Neurotrophin signaling pathway;NOD-like receptor signaling pathway;Osteoclast differentiation;RIG-I-like receptor signaling pathway;Shigellosis;T cell receptor signaling pathway;Toll-like recept…
Q9BRT3	Migration and invasion enhancer 1 (HBV X-transactivated gene 4 protein) (HBV XAg-transactivated protein 4) (Protein C35)	MIEN1 C17orf37 RDX12 XTP4	apoptosis;cell death;death;negative regulation of apoptosis;negative regulation of cell death;negative regulation of cellular process;negative regulation of programmed cell death;positive regulation of cell projection organization;programmed cell death;regulation of apoptosis;regulation of biological process;regulation of cell death;regulation of cell projection assembly;regulation of cell projec…	biological regulation;cell death;death
O00429	Dynamin-1-like protein (EC 3.6.5.5) (Dnm1p/Vps1p-like protein) (DVLP) (Dynamin family member proline-rich carboxyl-terminal domain less) (Dymple) (Dynamin-like protein) (Dynamin-like protein 4) (Dynamin-like protein IV) (HdynIV) (Dynamin-related protein 1)	DNM1L DLP1 DRP1	apoptosis;cell death;cellular component assembly;cellular component assembly at cellular level;cellular component disassembly involved in apoptosis;death;endocytosis;establishment of localization;membrane invagination;membrane organization;programmed cell death;protein polymerization;regulation of apoptosis;regulation of biological process;regulation of cell death;regulation of cellular component…	biological regulation;cell death;cellular component assembly;death;endocytosis;establishment of localization;membrane invagination;membrane organization;protein polymerization;regulation of organelle organization;transport;vesicle-mediated transport	Bacterial invasion of epithelial cells;Endocytosis;Fc gamma R-mediated phagocytosis
P06737	Glycogen phosphorylase, liver form (EC 2.4.1.1)	PYGL	alcohol biosynthetic process;alcohol metabolic process;carbohydrate biosynthetic process;catabolic process;cell death;cellular carbohydrate biosynthetic process;cellular glucan metabolic process;death;energy reserve metabolic process;glucan metabolic process;glucose metabolic process;glycogen metabolic process;heterocycle metabolic process;hexose metabolic process;macromolecule catabolic process;…	alcohol metabolic process;biological regulation;catabolic process;cell death;death;energy reserve metabolic process;heterocycle metabolic process	Insulin signaling pathway
P31749	RAC-alpha serine/threonine-protein kinase (EC 2.7.11.1) (Protein kinase B) (PKB) (Protein kinase B alpha) (PKB alpha) (Proto-oncogene c-Akt) (RAC-PK-alpha)	AKT1 PKB RAC	alcohol metabolic process;apoptosis;carbohydrate biosynthetic process;catabolic process;cell death;cell projection organization;cell surface receptor linked signaling pathway;cellular carbohydrate biosynthetic process;cellular glucan metabolic process;cellular nitrogen compound biosynthetic process;cellular protein metabolic process;cellular response to chemical stimulus;cellular response to endo…	alcohol metabolic process;biological regulation;catabolic process;cell activation;cell death;cell proliferation;death;energy reserve metabolic process;establishment of localization;immune system process;macromolecule modification;membrane organization;phosphorus metabolic process;protein metabolic process;protein modification by small protein conjugation or removal;protein modification process;pr…	Acute myeloid leukemia;Adipocytokine signaling pathway;Apoptosis;B cell receptor signaling pathway;Chagas disease (American trypanosomiasis);Chemokine signaling pathway;Chronic myeloid leukemia;ErbB signaling pathway;Fc epsilon RI signaling pathway;Fc gamma R-mediated phagocytosis;Focal adhesion;Glioma;Hepatitis C;Insulin signaling pathway;Jak-STAT signaling pathway;MAPK signaling pathway;Measles…
Q8WUM4	Programmed cell death 6-interacting protein (PDCD6-interacting protein) (ALG-2-interacting protein 1) (ALG-2-interacting protein X) (Hp95)	PDCD6IP AIP1 ALIX KIAA1375	apoptosis;cell cycle;cell death;death;establishment of localization;establishment of protein localization;programmed cell death;protein transport;regulation of biological process;regulation of cell cycle;regulation of cellular component organization;regulation of cellular process;regulation of cytoskeleton organization;regulation of microtubule cytoskeleton organization;regulation of microtubule-…	biological regulation;cell cycle;cell death;death;establishment of localization;protein transport;regulation of cell cycle;regulation of organelle organization;transport;viral reproduction	Endocytosis
Q9UNM6	26S proteasome non-ATPase regulatory subunit 13 (26S proteasome regulatory subunit RPN9) (26S proteasome regulatory subunit S11) (26S proteasome regulatory subunit p40.5)	PSMD13	activation of immune response;activation of innate immune response;anaphase-promoting complex-dependent proteasomal ubiquitin-dependent protein catabolic process;antigen processing and presentation;antigen processing and presentation of exogenous antigen;antigen processing and presentation of exogenous peptide antigen;antigen processing and presentation of exogenous peptide antigen via MHC class …	biological regulation;catabolic process;cell cycle;cell death;death;immune system process;macromolecule modification;mitotic cell cycle;protein metabolic process;protein modification by small protein conjugation or removal;protein modification process;proteolysis;proteolysis involved in cellular protein catabolic process;regulation of cell cycle;regulation of protein modification process;response…	Proteasome
P19838	Nuclear factor NF-kappa-B p105 subunit (DNA-binding factor KBF1) (EBP-1) (Nuclear factor of kappa light polypeptide gene enhancer in B-cells 1) [Cleaved into: Nuclear factor NF-kappa-B p50 subunit]	NFKB1	activation of immune response;activation of innate immune response;antigen receptor-mediated signaling pathway;apoptosis;cell death;cell surface receptor linked signaling pathway;cellular response to chemical stimulus;cellular response to endogenous stimulus;cellular response to hormone stimulus;cellular response to organic substance;cellular response to peptide hormone stimulus;cellular response…	biological regulation;cell death;death;immune system process;protein metabolic process;proteolysis;response to abiotic stimulus;response to biotic stimulus;response to chemical stimulus;response to endogenous stimulus;response to external stimulus;response to stimulus;response to stress;signal transduction	Acute myeloid leukemia;Adipocytokine signaling pathway;Apoptosis;B cell receptor signaling pathway;Chagas disease (American trypanosomiasis);Chemokine signaling pathway;Chronic myeloid leukemia;Epithelial cell signaling in Helicobacter pylori infection;Hepatitis C;MAPK signaling pathway;Measles;Neurotrophin signaling pathway;NOD-like receptor signaling pathway;Osteoclast differentiation;Pancreati…
Q16401	26S proteasome non-ATPase regulatory subunit 5 (26S protease subunit S5 basic) (26S proteasome subunit S5B)	PSMD5 KIAA0072	activation of immune response;activation of innate immune response;anaphase-promoting complex-dependent proteasomal ubiquitin-dependent protein catabolic process;antigen processing and presentation;antigen processing and presentation of exogenous antigen;antigen processing and presentation of exogenous peptide antigen;antigen processing and presentation of exogenous peptide antigen via MHC class …	biological regulation;catabolic process;cell cycle;cell death;cellular component assembly;death;immune system process;macromolecule modification;mitotic cell cycle;protein metabolic process;protein modification by small protein conjugation or removal;protein modification process;proteolysis;proteolysis involved in cellular protein catabolic process;regulation of cell cycle;regulation of protein m…
P06400	Retinoblastoma-associated protein (p105-Rb) (p110-RB1) (pRb) (Rb) (pp110)	RB1	apoptosis;cell cycle;cell cycle process;cell death;cell projection organization;cellular response to stimulus;cytoskeleton organization;death;G1/S transition of mitotic cell cycle;intracellular signal transduction;microtubule cytoskeleton organization;microtubule-based process;mitotic cell cycle;negative regulation of catalytic activity;negative regulation of cell communication;negative regulatio…	biological regulation;cell cycle;cell death;cell division;cytoskeleton organization;death;mitotic cell cycle;regulation of cell cycle;regulation of organelle organization;regulation of protein modification process;response to stimulus;signal transduction;viral reproduction	Chronic myeloid leukemia;Glioma;Melanoma;Non-small cell lung cancer;Pancreatic cancer;Pathways in cancer;Prostate cancer
P14618	Pyruvate kinase PKM (EC 2.7.1.40) (Cytosolic thyroid hormone-binding protein) (CTHBP) (Opa-interacting protein 3) (OIP-3) (Pyruvate kinase 2/3) (Pyruvate kinase muscle isozyme) (Threonine-protein kinase PKM2) (EC 2.7.11.1) (Thyroid hormone-binding protein 1) (THBP1) (Tumor M2-PK) (Tyrosine-protein kinase PKM2) (EC 2.7.10.2) (p58)	PKM OIP3 PK2 PK3 PKM2	alcohol metabolic process;cell death;death;glucose metabolic process;hexose metabolic process;monosaccharide metabolic process;programmed cell death	alcohol metabolic process;cell death;death	Carbon fixation in photosynthetic organisms;Glycolysis / Gluconeogenesis;Purine metabolism
P62258	14-3-3 protein epsilon (14-3-3E)	YWHAE	apoptosis;cell cycle;cell cycle process;cell death;cell surface receptor linked signaling pathway;cellular component movement;cellular response to stimulus;cellular response to stress;death;enzyme linked receptor protein signaling pathway;establishment of localization;establishment of localization in cell;establishment of protein localization;G2/M transition of mitotic cell cycle;intracellular pr…	biological regulation;cell cycle;cell death;cellular component movement;death;establishment of localization;membrane organization;mitotic cell cycle;protein targeting;protein transport;response to abiotic stimulus;response to stimulus;response to stress;signal transduction;transport;viral reproduction	Neurotrophin signaling pathway
P63104	14-3-3 protein zeta/delta (Protein kinase C inhibitor protein 1) (KCIP-1)	YWHAZ	apoptosis;cell death;cellular component assembly;cellular component assembly at cellular level;cellular response to stimulus;death;establishment of localization;establishment of localization in cell;establishment of protein localization;Golgi organization;intracellular protein transport;intracellular signal transduction;intracellular transport;membrane organization;negative regulation of apoptosi…	biological regulation;cell activation;cell death;cellular component assembly;death;establishment of localization;Golgi organization;membrane organization;protein targeting;protein transport;response to chemical stimulus;response to stimulus;secretion;signal transduction;transport	Neurotrophin signaling pathway
Q14790	Caspase-8 (CASP-8) (EC 3.4.22.61) (Apoptotic cysteine protease) (Apoptotic protease Mch-5) (CAP4) (FADD-homologous ICE/ced-3-like protease) (FADD-like ICE) (FLICE) (ICE-like apoptotic protease 5) (MORT1-associated ced-3 homolog) (MACH) [Cleaved into: Caspase-8 subunit p18;Caspase-8 subunit p10]	CASP8 MCH5	activation of immune response;activation of innate immune response;apoptosis;cell death;cell surface receptor linked signaling pathway;cellular component assembly;cellular component disassembly involved in apoptosis;cellular response to chemical stimulus;cellular response to organic substance;cellular response to stimulus;cytoplasmic pattern recognition receptor signaling pathway;death;defense re…	biological regulation;cell activation;cell death;cellular component assembly;death;immune system process;protein metabolic process;proteolysis;proteolysis involved in cellular protein catabolic process;response to abiotic stimulus;response to biotic stimulus;response to chemical stimulus;response to endogenous stimulus;response to external stimulus;response to stimulus;response to stress;signal t…	Apoptosis;Chagas disease (American trypanosomiasis);NOD-like receptor signaling pathway;p53 signaling pathway;Pathways in cancer;RIG-I-like receptor signaling pathway;Toll-like receptor signaling pathway;Toxoplasmosis
P09972	Fructose-bisphosphate aldolase C (EC 4.1.2.13) (Brain-type aldolase)	ALDOC ALDC	alcohol biosynthetic process;alcohol metabolic process;apoptosis;carbohydrate biosynthetic process;cell death;cellular carbohydrate biosynthetic process;cellular component assembly;death;fructose metabolic process;glucose metabolic process;hexose biosynthetic process;hexose metabolic process;monosaccharide biosynthetic process;monosaccharide metabolic process;programmed cell death;response to che…	alcohol metabolic process;cell death;cellular component assembly;death;response to chemical stimulus;response to endogenous stimulus;response to stimulus;response to stress	Carbon fixation in photosynthetic organisms;Fructose and mannose metabolism;Glycolysis / Gluconeogenesis;Pentose phosphate pathway
P20618	Proteasome subunit beta type-1 (Macropain subunit C5) (Multicatalytic endopeptidase complex subunit C5) (Proteasome component C5) (Proteasome gamma chain)	PSMB1 PSC5	activation of immune response;activation of innate immune response;anaphase-promoting complex-dependent proteasomal ubiquitin-dependent protein catabolic process;antigen processing and presentation;antigen processing and presentation of exogenous antigen;antigen processing and presentation of exogenous peptide antigen;antigen processing and presentation of exogenous peptide antigen via MHC class …	biological regulation;catabolic process;cell cycle;cell death;death;immune system process;macromolecule modification;mitotic cell cycle;protein metabolic process;protein modification by small protein conjugation or removal;protein modification process;proteolysis;proteolysis involved in cellular protein catabolic process;regulation of cell cycle;regulation of protein modification process;response…	Proteasome
Q92530	Proteasome inhibitor PI31 subunit (hPI31)	PSMF1	activation of immune response;activation of innate immune response;anaphase-promoting complex-dependent proteasomal ubiquitin-dependent protein catabolic process;antigen processing and presentation;antigen processing and presentation of exogenous antigen;antigen processing and presentation of exogenous peptide antigen;antigen processing and presentation of exogenous peptide antigen via MHC class …	biological regulation;catabolic process;cell cycle;cell death;death;immune system process;macromolecule modification;mitotic cell cycle;protein metabolic process;protein modification by small protein conjugation or removal;protein modification process;proteolysis;proteolysis involved in cellular protein catabolic process;regulation of cell cycle;regulation of protein modification process;response…	Proteasome
P67775	Serine/threonine-protein phosphatase 2A catalytic subunit alpha isoform (PP2A-alpha) (EC 3.1.3.16) (Replication protein C) (RP-C)	PPP2CA	apoptosis;catabolic process;cell cycle;cell cycle process;cell death;cell surface receptor linked signaling pathway;cellular catabolic process;cellular component assembly;cellular macromolecule catabolic process;cellular protein metabolic process;cellular response to chemical stimulus;cellular response to growth factor stimulus;cellular response to organic substance;cellular response to stimulus;…	biological regulation;catabolic process;cell cycle;cell death;cellular component assembly;death;macromolecule modification;membrane organization;mitotic cell cycle;phosphorus metabolic process;protein dephosphorylation;protein metabolic process;protein modification process;regulation of protein modification process;response to chemical stimulus;response to endogenous stimulus;response to stimulus…	Chagas disease (American trypanosomiasis);Hepatitis C;TGF-beta signaling pathway;Tight junction
P27348	14-3-3 protein theta (14-3-3 protein T-cell) (14-3-3 protein tau) (Protein HS1)	YWHAQ	apoptosis;cell death;cellular response to stimulus;death;establishment of localization;establishment of localization in cell;establishment of protein localization;intracellular protein transport;intracellular signal transduction;intracellular transport;membrane organization;negative regulation of cellular process;programmed cell death;protein transport;regulation of biological process;regulation …	biological regulation;cell death;death;establishment of localization;membrane organization;protein targeting;protein transport;response to stimulus;signal transduction;transport	Neurotrophin signaling pathway
Q9Y371	Endophilin-B1 (Bax-interacting factor 1) (Bif-1) (SH3 domain-containing GRB2-like protein B1)	SH3GLB1 KIAA0491 CGI-61	apoptosis;catabolic process;cell death;cellular catabolic process;cellular component assembly;cellular response to stimulus;cellular response to stress;death;macromolecule catabolic process;membrane organization;positive regulation of catabolic process;positive regulation of cellular catabolic process;positive regulation of protein complex assembly;programmed cell death;receptor metabolic process…	biological regulation;catabolic process;cell death;cellular component assembly;death;membrane organization;regulation of organelle organization;response to external stimulus;response to stimulus;response to stress	Endocytosis
Q07157	Tight junction protein ZO-1 (Tight junction protein 1) (Zona occludens protein 1) (Zonula occludens protein 1)	TJP1 ZO1	apoptosis;cell death;cellular component assembly;cellular component assembly at cellular level;cellular component disassembly involved in apoptosis;cellular response to chemical stimulus;cellular response to organic substance;cellular response to stimulus;death;intracellular signal transduction;membrane organization;programmed cell death;regulation of biological process;regulation of cellular pro…	biological regulation;cell death;cellular component assembly;death;membrane organization;response to abiotic stimulus;response to biotic stimulus;response to chemical stimulus;response to stimulus;signal transduction	Epithelial cell signaling in Helicobacter pylori infection;Gap junction;Tight junction
Q9HD15	Steroid receptor RNA activator 1 (Steroid receptor RNA activator protein) (SRAP)	SRA1 PP7684	apoptosis;cell death;death;positive regulation of molecular function;programmed cell death;regulation of apoptosis;regulation of biological process;regulation of cell death;regulation of cellular metabolic process;regulation of cellular process;regulation of metabolic process;regulation of molecular function;regulation of programmed cell death;regulation of response to stimulus;regulation of sign…	biological regulation;cell death;cell proliferation;death
Q13630	GDP-L-fucose synthase (EC 1.1.1.271) (GDP-4-keto-6-deoxy-D-mannose-3,5-epimerase-4-reductase) (Protein FX) (Red cell NADP(H)-binding protein) (Short-chain dehydrogenase/reductase family 4E member 1)	GFUS SDR4E1 TSTA3	alcohol biosynthetic process;alcohol metabolic process;carbohydrate biosynthetic process;cell death;cellular carbohydrate biosynthetic process;death;hexose biosynthetic process;hexose metabolic process;monosaccharide biosynthetic process;monosaccharide metabolic process;nucleotide-sugar metabolic process;small molecule biosynthetic process	alcohol metabolic process;cell death;death;nucleotide-sugar metabolic process	Amino sugar and nucleotide sugar metabolism;Fructose and mannose metabolism
O60566	Mitotic checkpoint serine/threonine-protein kinase BUB1 beta (EC 2.7.11.1) (MAD3/BUB1-related protein kinase) (hBUBR1) (Mitotic checkpoint kinase MAD3L) (Protein SSK1)	BUB1B BUBR1 MAD3L SSK1	anaphase-promoting complex-dependent proteasomal ubiquitin-dependent protein catabolic process;apoptosis;catabolic process;cell cycle;cell cycle process;cell death;cellular catabolic process;cellular macromolecule catabolic process;cellular response to stimulus;death;intracellular signal transduction;macromolecule catabolic process;mitotic cell cycle;modification-dependent macromolecule catabolic…	biological regulation;catabolic process;cell cycle;cell death;cell division;cell proliferation;death;mitosis;mitotic cell cycle;nuclear division;protein metabolic process;proteolysis;proteolysis involved in cellular protein catabolic process;regulation of cell cycle;regulation of organelle organization;regulation of protein modification process;response to stimulus;signal transduction
Q12983	BCL2/adenovirus E1B 19 kDa protein-interacting protein 3	BNIP3 NIP3	apoptosis;autophagy;catabolic process;cell death;cellular catabolic process;cellular macromolecule catabolic process;cellular protein metabolic process;cellular response to chemical stimulus;cellular response to stimulus;cellular response to stress;death;defense response;immune system process;macromolecule catabolic process;membrane organization;negative regulation of apoptosis;negative regulatio…	autophagy;biological regulation;catabolic process;cell death;death;immune system process;membrane organization;protein metabolic process;regulation of organelle organization;response to abiotic stimulus;response to biotic stimulus;response to chemical stimulus;response to external stimulus;response to stimulus;response to stress;viral reproduction
Q9Y6K9	NF-kappa-B essential modulator (NEMO) (FIP-3) (IkB kinase-associated protein 1) (IKKAP1) (Inhibitor of nuclear factor kappa-B kinase subunit gamma) (I-kappa-B kinase subunit gamma) (IKK-gamma) (IKKG) (IkB kinase subunit gamma) (NF-kappa-B essential modifier)	IKBKG FIP3 NEMO	activation of immune response;activation of innate immune response;activation of MAPK activity;activation of protein kinase activity;antigen receptor-mediated signaling pathway;apoptosis;cell death;cell surface receptor linked signaling pathway;cellular protein metabolic process;cellular response to stimulus;cellular response to stress;cytoplasmic pattern recognition receptor signaling pathway;de…	biological regulation;cell death;death;establishment of localization;immune system process;macromolecule modification;phosphorus metabolic process;protein metabolic process;protein modification process;protein phosphorylation;regulation of protein modification process;response to biotic stimulus;response to DNA damage stimulus;response to stimulus;response to stress;signal transduction;viral repr…	Acute myeloid leukemia;Adipocytokine signaling pathway;Apoptosis;B cell receptor signaling pathway;Chagas disease (American trypanosomiasis);Chemokine signaling pathway;Chronic myeloid leukemia;Epithelial cell signaling in Helicobacter pylori infection;Hepatitis C;MAPK signaling pathway;NOD-like receptor signaling pathway;Osteoclast differentiation;Pancreatic cancer;Pathways in cancer;Prostate ca…
Q9NQS1	Cell death regulator Aven	AVEN	apoptosis;cell death;death;negative regulation of apoptosis;negative regulation of cell death;negative regulation of cellular process;negative regulation of programmed cell death;programmed cell death;regulation of apoptosis;regulation of biological process;regulation of cell death;regulation of cellular process;regulation of programmed cell death	biological regulation;cell death;death
P28066	Proteasome subunit alpha type-5 (Macropain zeta chain) (Multicatalytic endopeptidase complex zeta chain) (Proteasome zeta chain)	PSMA5	activation of immune response;activation of innate immune response;anaphase-promoting complex-dependent proteasomal ubiquitin-dependent protein catabolic process;antigen processing and presentation;antigen processing and presentation of exogenous antigen;antigen processing and presentation of exogenous peptide antigen;antigen processing and presentation of exogenous peptide antigen via MHC class …	biological regulation;catabolic process;cell cycle;cell death;death;immune system process;macromolecule modification;mitotic cell cycle;protein metabolic process;protein modification by small protein conjugation or removal;protein modification process;proteolysis;proteolysis involved in cellular protein catabolic process;regulation of cell cycle;regulation of protein modification process;response…	Proteasome
Q9UNN5	FAS-associated factor 1 (hFAF1) (UBX domain-containing protein 12) (UBX domain-containing protein 3A)	FAF1 UBXD12 UBXN3A CGI-03	apoptosis;catabolic process;cell death;cellular catabolic process;cellular macromolecule catabolic process;death;macromolecule catabolic process;modification-dependent macromolecule catabolic process;modification-dependent protein catabolic process;negative regulation of cellular process;negative regulation of transport;positive regulation of protein complex assembly;programmed cell death;proteas…	biological regulation;catabolic process;cell death;death;protein metabolic process;proteolysis;proteolysis involved in cellular protein catabolic process;regulation of protein modification process
Q13177	Serine/threonine-protein kinase PAK 2 (EC 2.7.11.1) (Gamma-PAK) (PAK65) (S6/H4 kinase) (p21-activated kinase 2) (PAK-2) (p58) [Cleaved into: PAK-2p27 (p27);PAK-2p34 (p34) (C-t-PAK2)]	PAK2	actin cytoskeleton organization;actin filament-based process;activation of immune response;activation of innate immune response;activation of protein kinase activity;antigen receptor-mediated signaling pathway;apoptosis;cell death;cell surface receptor linked signaling pathway;cellular component disassembly involved in apoptosis;cellular component movement;cellular protein metabolic process;cellu…	biological regulation;cell death;cellular component movement;cytoskeleton organization;death;immune system process;macromolecule modification;phosphorus metabolic process;protein metabolic process;protein modification process;protein phosphorylation;regulation of cell cycle;regulation of protein modification process;response to chemical stimulus;response to external stimulus;response to stimulus;…	Axon guidance;ErbB signaling pathway;Focal adhesion;MAPK signaling pathway;Regulation of actin cytoskeleton;Renal cell carcinoma;T cell receptor signaling pathway
O00273	DNA fragmentation factor subunit alpha (DNA fragmentation factor 45 kDa subunit) (DFF-45) (Inhibitor of CAD) (ICAD)	DFFA DFF1 DFF45 H13	apoptosis;catabolic process;cell death;cellular catabolic process;cellular component disassembly involved in apoptosis;cellular macromolecule catabolic process;death;macromolecule catabolic process;programmed cell death;regulation of apoptosis;regulation of biological process;regulation of cell death;regulation of cellular process;regulation of programmed cell death	biological regulation;catabolic process;cell death;death	Apoptosis
O75832	26S proteasome non-ATPase regulatory subunit 10 (26S proteasome regulatory subunit p28) (Gankyrin) (p28(GANK))	PSMD10	activation of immune response;activation of innate immune response;anaphase-promoting complex-dependent proteasomal ubiquitin-dependent protein catabolic process;antigen processing and presentation;antigen processing and presentation of exogenous antigen;antigen processing and presentation of exogenous peptide antigen;antigen processing and presentation of exogenous peptide antigen via MHC class …	biological regulation;catabolic process;cell cycle;cell death;cellular component assembly;death;immune system process;macromolecule modification;mitotic cell cycle;protein metabolic process;protein modification by small protein conjugation or removal;protein modification process;proteolysis;proteolysis involved in cellular protein catabolic process;regulation of cell cycle;regulation of organelle…
P02511	Alpha-crystallin B chain (Alpha(B)-crystallin) (Heat shock protein beta-5) (HspB5) (Renal carcinoma antigen NY-REN-27) (Rosenthal fiber component)	CRYAB CRYA2 HSPB5	apoptosis;cell death;cellular component assembly;cellular component assembly at cellular level;cellular protein metabolic process;cellular response to stimulus;cellular response to stress;cytoskeleton organization;death;intracellular protein kinase cascade;intracellular signal transduction;microtubule cytoskeleton organization;microtubule-based process;negative regulation of apoptosis;negative re…	biological regulation;cell death;cellular component assembly;cytoskeleton organization;death;protein metabolic process;response to abiotic stimulus;response to chemical stimulus;response to endogenous stimulus;response to stimulus;response to stress;signal transduction
Q9BST9	Rhotekin	RTKN RTKN1	apoptosis;cell death;cellular response to stimulus;cytoskeleton organization;death;intracellular signal transduction;negative regulation of catalytic activity;negative regulation of molecular function;programmed cell death;regulation of biological process;regulation of catabolic process;regulation of catalytic activity;regulation of cellular catabolic process;regulation of cellular metabolic proc…	biological regulation;cell death;cytoskeleton organization;death;response to stimulus;signal transduction
P62333	26S proteasome regulatory subunit 10B (26S proteasome AAA-ATPase subunit RPT4) (Proteasome 26S subunit ATPase 6) (Proteasome subunit p42)	PSMC6 SUG2	activation of immune response;activation of innate immune response;anaphase-promoting complex-dependent proteasomal ubiquitin-dependent protein catabolic process;antigen processing and presentation;antigen processing and presentation of exogenous antigen;antigen processing and presentation of exogenous peptide antigen;antigen processing and presentation of exogenous peptide antigen via MHC class …	biological regulation;catabolic process;cell cycle;cell death;death;immune system process;macromolecule modification;mitotic cell cycle;protein metabolic process;protein modification by small protein conjugation or removal;protein modification process;proteolysis;proteolysis involved in cellular protein catabolic process;regulation of cell cycle;regulation of protein modification process;response…	Proteasome
O43353	Receptor-interacting serine/threonine-protein kinase 2 (EC 2.7.11.1) (CARD-containing interleukin-1 beta-converting enzyme-associated kinase) (CARD-containing IL-1 beta ICE-kinase) (RIP-like-interacting CLARP kinase) (Receptor-interacting protein 2) (RIP-2) (Tyrosine-protein kinase RIPK2) (EC 2.7.10.2)	RIPK2 CARDIAK RICK RIP2 UNQ277/PRO314/PRO34092	activation of immune response;activation of innate immune response;activation of MAPK activity;antigen receptor-mediated signaling pathway;apoptosis;cell death;cell surface receptor linked signaling pathway;cellular protein metabolic process;cellular response to stimulus;cellular response to stress;cytoplasmic pattern recognition receptor signaling pathway;death;defense response;enzyme linked rec…	biological regulation;cell activation;cell death;cell proliferation;death;immune system process;macromolecule modification;phosphorus metabolic process;protein metabolic process;protein modification process;protein phosphorylation;regulation of protein modification process;response to biotic stimulus;response to chemical stimulus;response to stimulus;response to stress;signal transduction	Neurotrophin signaling pathway;NOD-like receptor signaling pathway;Shigellosis
Q9NZJ5	Eukaryotic translation initiation factor 2-alpha kinase 3 (EC 2.7.11.1) (PRKR-like endoplasmic reticulum kinase) (Pancreatic eIF2-alpha kinase) (HsPEK)	EIF2AK3 PEK PERK	apoptosis;cell death;cell surface receptor linked signaling pathway;cellular component assembly;cellular protein metabolic process;cellular response to chemical stimulus;cellular response to organic substance;cellular response to stimulus;cellular response to stress;death;enzyme linked receptor protein signaling pathway;establishment of localization;establishment of localization in cell;intracell…	biological regulation;cell death;cellular component assembly;death;establishment of localization;macromolecule modification;phosphorus metabolic process;protein metabolic process;protein modification process;protein phosphorylation;regulation of translation;response to biotic stimulus;response to chemical stimulus;response to external stimulus;response to stimulus;response to stress;secretion;sig…	Hepatitis C;Measles
Q9NQC7	Ubiquitin carboxyl-terminal hydrolase CYLD (EC 3.4.19.12) (Deubiquitinating enzyme CYLD) (Ubiquitin thioesterase CYLD) (Ubiquitin-specific-processing protease CYLD)	CYLD CYLD1 KIAA0849 HSPC057	activation of immune response;activation of innate immune response;catabolic process;cell cycle;cell death;cell surface receptor linked signaling pathway;cellular catabolic process;cellular macromolecule catabolic process;cellular protein metabolic process;cellular response to stimulus;cytoplasmic pattern recognition receptor signaling pathway;death;defense response;immune response;immune respons…	biological regulation;catabolic process;cell cycle;cell death;death;immune system process;macromolecule modification;protein metabolic process;protein modification by small protein conjugation or removal;protein modification process;proteolysis;proteolysis involved in cellular protein catabolic process;regulation of cell cycle;regulation of organelle organization;response to stimulus;response to …	Osteoclast differentiation;RIG-I-like receptor signaling pathway
P04406	Glyceraldehyde-3-phosphate dehydrogenase (GAPDH) (EC 1.2.1.12) (Peptidyl-cysteine S-nitrosylase GAPDH) (EC 2.6.99.-)	GAPDH GAPD CDABP0047 OK/SW-cl.12	alcohol biosynthetic process;alcohol metabolic process;apoptosis;carbohydrate biosynthetic process;cell death;cellular carbohydrate biosynthetic process;cellular protein metabolic process;cellular response to chemical stimulus;cellular response to organic substance;cellular response to stimulus;cytoskeleton organization;death;glucose metabolic process;hexose biosynthetic process;hexose metabolic …	alcohol metabolic process;biological regulation;cell death;cytoskeleton organization;death;macromolecule modification;protein metabolic process;protein modification process;regulation of translation;response to chemical stimulus;response to stimulus	Glycolysis / Gluconeogenesis
P23396	40S ribosomal protein S3 (EC 4.2.99.18) (Small ribosomal subunit protein uS3)	RPS3 OK/SW-cl.26	apoptosis;catabolic process;cell cycle process;cell death;cellular catabolic process;cellular macromolecule catabolic process;cellular protein metabolic process;cellular response to stimulus;cellular response to stress;cotranslational protein targeting to membrane;death;establishment of localization;establishment of localization in cell;establishment of protein localization;establishment of prote…	biological regulation;catabolic process;cell death;cell division;cytoplasmic translation;death;establishment of localization;mitosis;nuclear division;protein metabolic process;protein targeting;protein transport;regulation of translation;response to DNA damage stimulus;response to stimulus;response to stress;RNA catabolic process;transport;viral reproduction	Ribosome

## Sheet: Heatmap No12-GOBP 4
-4517	GOBP slim name	death	1.9945e-07	1.346	239	146	2051	1.8013e-06
Uniprot	Protein names	Gene Names	GOBP name	GOBP slim name	KEGG name
P61244	Protein max (Class D basic helix-loop-helix protein 4) (bHLHd4) (Myc-associated factor X)	MAX BHLHD4	apoptosis;cell death;cellular component assembly;cellular response to chemical stimulus;cellular response to endogenous stimulus;cellular response to hormone stimulus;cellular response to organic substance;cellular response to peptide hormone stimulus;cellular response to stimulus;cellular response to stress;death;programmed cell death;regulation of biological process;regulation of metabolic proc…	biological regulation;cell death;cellular component assembly;death;response to chemical stimulus;response to endogenous stimulus;response to external stimulus;response to stimulus;response to stress	MAPK signaling pathway;Pathways in cancer
P61289	Proteasome activator complex subunit 3 (11S regulator complex subunit gamma) (REG-gamma) (Activator of multicatalytic protease subunit 3) (Ki nuclear autoantigen) (Proteasome activator 28 subunit gamma) (PA28g) (PA28gamma)	PSME3	activation of immune response;activation of innate immune response;anaphase-promoting complex-dependent proteasomal ubiquitin-dependent protein catabolic process;antigen processing and presentation;antigen processing and presentation of exogenous antigen;antigen processing and presentation of exogenous peptide antigen;antigen processing and presentation of exogenous peptide antigen via MHC class …	biological regulation;catabolic process;cell cycle;cell death;death;immune system process;macromolecule modification;mitotic cell cycle;protein metabolic process;protein modification by small protein conjugation or removal;protein modification process;proteolysis;proteolysis involved in cellular protein catabolic process;regulation of cell cycle;regulation of protein modification process;response…	Hepatitis C;Proteasome
P09429	High mobility group protein B1 (High mobility group protein 1) (HMG-1)	HMGB1 HMG1	apoptosis;catabolic process;cell death;cell projection organization;cellular catabolic process;cellular component disassembly involved in apoptosis;cellular component movement;cellular macromolecule catabolic process;cellular response to chemical stimulus;cellular response to stimulus;death;defense response;immune response;immune system process;innate immune response;macromolecule catabolic proce…	biological regulation;catabolic process;cell activation;cell death;cellular component movement;death;immune system process;response to chemical stimulus;response to external stimulus;response to stimulus;response to stress
Q15276	Rab GTPase-binding effector protein 1 (Rabaptin-4) (Rabaptin-5) (Rabaptin-5alpha) (Renal carcinoma antigen NY-REN-17)	RABEP1 RAB5EP RABPT5 RABPT5A	apoptosis;cell death;death;endocytosis;establishment of localization;establishment of protein localization;membrane invagination;membrane organization;programmed cell death;protein transport;transport;vesicle-mediated transport	cell death;death;endocytosis;establishment of localization;membrane invagination;membrane organization;protein transport;transport;vesicle-mediated transport	Endocytosis
Q86TG7	Retrotransposon-derived protein PEG10 (Embryonal carcinoma differentiation-regulated protein) (Mammalian retrotransposon-derived protein 2) (Myelin expression factor 3-like protein 1) (MEF3-like protein 1) (Paternally expressed gene 10 protein) (Retrotransposon gag domain-containing protein 3) (Retrotransposon-derived gag-like polyprotein) (Ty3/Gypsy-like protein)	PEG10 EDR KIAA1051e MAR2 MART2 MEF3L1 RGAG3	apoptosis;cell death;death;negative regulation of cell communication;negative regulation of cellular process;negative regulation of response to stimulus;negative regulation of signal transduction;negative regulation of signaling;programmed cell death;regulation of biological process;regulation of cell communication;regulation of cellular process;regulation of response to stimulus;regulation of si…	biological regulation;cell death;death
O76075	DNA fragmentation factor subunit beta (EC 3.-.-.-) (Caspase-activated deoxyribonuclease) (CAD) (Caspase-activated DNase) (Caspase-activated nuclease) (CPAN) (DNA fragmentation factor 40 kDa subunit) (DFF-40)	DFFB CAD DFF2 DFF40	apoptosis;catabolic process;cell death;cellular catabolic process;cellular component disassembly involved in apoptosis;cellular macromolecule catabolic process;death;macromolecule catabolic process;programmed cell death	catabolic process;cell death;death	Apoptosis
Q13490	Baculoviral IAP repeat-containing protein 2 (EC 2.3.2.27) (Cellular inhibitor of apoptosis 1) (C-IAP1) (IAP homolog B) (Inhibitor of apoptosis protein 2) (hIAP-2) (hIAP2) (RING finger protein 48) (RING-type E3 ubiquitin transferase BIRC2) (TNFR2-TRAF-signaling complex protein 2)	BIRC2 API1 MIHB RNF48	activation of immune response;activation of innate immune response;apoptosis;catabolic process;cell death;cell surface receptor linked signaling pathway;cellular catabolic process;cellular component assembly;cellular component disassembly involved in apoptosis;cellular macromolecule catabolic process;cellular protein metabolic process;cellular response to stimulus;death;defense response;immune re…	biological regulation;catabolic process;cell death;cellular component assembly;death;immune system process;macromolecule modification;protein metabolic process;protein modification by small protein conjugation or removal;protein modification process;proteolysis;proteolysis involved in cellular protein catabolic process;regulation of cell cycle;response to chemical stimulus;response to stimulus;re…	Apoptosis;Focal adhesion;NOD-like receptor signaling pathway;Pathways in cancer;Toxoplasmosis;Ubiquitin mediated proteolysis
P01034	Cystatin-C (Cystatin-3) (Gamma-trace) (Neuroendocrine basic polypeptide) (Post-gamma-globulin)	CST3	apoptosis;cell death;cellular response to chemical stimulus;cellular response to stimulus;cellular response to stress;death;defense response;negative regulation of catalytic activity;negative regulation of cell death;negative regulation of cellular component organization;negative regulation of cellular process;negative regulation of cellular protein metabolic process;negative regulation of molecu…	biological regulation;cell activation;cell death;death;response to chemical stimulus;response to endogenous stimulus;response to external stimulus;response to stimulus;response to stress
Q53EL6	Programmed cell death protein 4 (Neoplastic transformation inhibitor protein) (Nuclear antigen H731-like) (Protein 197/15a)	PDCD4 H731	apoptosis;cell death;death;negative regulation of catalytic activity;negative regulation of cellular process;negative regulation of molecular function;programmed cell death;regulation of biological process;regulation of catalytic activity;regulation of cell cycle;regulation of cellular metabolic process;regulation of cellular process;regulation of cellular protein metabolic process;regulation of …	biological regulation;cell death;death;regulation of cell cycle;regulation of protein modification process
Q13200	26S proteasome non-ATPase regulatory subunit 2 (26S proteasome regulatory subunit RPN1) (26S proteasome regulatory subunit S2) (26S proteasome subunit p97) (Protein 55.11) (Tumor necrosis factor type 1 receptor-associated protein 2)	PSMD2 TRAP2	activation of immune response;activation of innate immune response;anaphase-promoting complex-dependent proteasomal ubiquitin-dependent protein catabolic process;antigen processing and presentation;antigen processing and presentation of exogenous antigen;antigen processing and presentation of exogenous peptide antigen;antigen processing and presentation of exogenous peptide antigen via MHC class …	biological regulation;catabolic process;cell cycle;cell death;death;immune system process;macromolecule modification;mitotic cell cycle;protein metabolic process;protein modification by small protein conjugation or removal;protein modification process;proteolysis;proteolysis involved in cellular protein catabolic process;regulation of cell cycle;regulation of protein modification process;response…	Proteasome
P28482	Mitogen-activated protein kinase 1 (MAP kinase 1) (MAPK 1) (EC 2.7.11.24) (ERT1) (Extracellular signal-regulated kinase 2) (ERK-2) (MAP kinase isoform p42) (p42-MAPK) (Mitogen-activated protein kinase 2) (MAP kinase 2) (MAPK 2)	MAPK1 ERK2 PRKM1 PRKM2	activation of immune response;activation of innate immune response;activation of MAPK activity;activation of MAPKK activity;activation of protein kinase activity;antigen receptor-mediated signaling pathway;apoptosis;cell cycle;cell death;cell surface receptor linked signaling pathway;cellular aromatic compound metabolic process;cellular protein metabolic process;cellular response to chemical stim…	biological regulation;cell activation;cell cycle;cell death;cell proliferation;cellular aromatic compound metabolic process;death;endocytosis;establishment of localization;heterocycle metabolic process;immune system process;macromolecule modification;membrane invagination;membrane organization;nucleobase-containing small molecule metabolic process;phosphorus metabolic process;protein metabolic pr…	Acute myeloid leukemia;Axon guidance;B cell receptor signaling pathway;Chagas disease (American trypanosomiasis);Chemokine signaling pathway;Chronic myeloid leukemia;ErbB signaling pathway;Fc epsilon RI signaling pathway;Fc gamma R-mediated phagocytosis;Focal adhesion;Gap junction;Glioma;Hepatitis C;Insulin signaling pathway;MAPK signaling pathway;Melanoma;mTOR signaling pathway;Natural killer ce…
Q14185	Dedicator of cytokinesis protein 1 (180 kDa protein downstream of CRK) (DOCK180)	DOCK1	apoptosis;cell death;cell surface receptor linked signaling pathway;cellular component movement;cellular response to chemical stimulus;cellular response to growth factor stimulus;cellular response to organic substance;cellular response to stimulus;cellular response to vascular endothelial growth factor stimulus;death;defense response;enzyme linked receptor protein signaling pathway;immune respons…	biological regulation;cell death;cellular component movement;death;immune system process;membrane invagination;membrane organization;response to chemical stimulus;response to external stimulus;response to stimulus;response to stress;signal transduction	Bacterial invasion of epithelial cells;Focal adhesion;Regulation of actin cytoskeleton;Shigellosis
O00231	26S proteasome non-ATPase regulatory subunit 11 (26S proteasome regulatory subunit RPN6) (26S proteasome regulatory subunit S9) (26S proteasome regulatory subunit p44.5)	PSMD11	activation of immune response;activation of innate immune response;anaphase-promoting complex-dependent proteasomal ubiquitin-dependent protein catabolic process;antigen processing and presentation;antigen processing and presentation of exogenous antigen;antigen processing and presentation of exogenous peptide antigen;antigen processing and presentation of exogenous peptide antigen via MHC class …	biological regulation;catabolic process;cell cycle;cell death;cellular component assembly;death;immune system process;macromolecule modification;mitotic cell cycle;protein metabolic process;protein modification by small protein conjugation or removal;protein modification process;proteolysis;proteolysis involved in cellular protein catabolic process;regulation of cell cycle;regulation of protein m…	Proteasome
O00487	26S proteasome non-ATPase regulatory subunit 14 (EC 3.4.19.-) (26S proteasome regulatory subunit RPN11) (26S proteasome-associated PAD1 homolog 1)	PSMD14 POH1	activation of immune response;activation of innate immune response;anaphase-promoting complex-dependent proteasomal ubiquitin-dependent protein catabolic process;antigen processing and presentation;antigen processing and presentation of exogenous antigen;antigen processing and presentation of exogenous peptide antigen;antigen processing and presentation of exogenous peptide antigen via MHC class …	biological regulation;catabolic process;cell cycle;cell death;death;immune system process;macromolecule modification;mitotic cell cycle;protein metabolic process;protein modification by small protein conjugation or removal;protein modification process;proteolysis;proteolysis involved in cellular protein catabolic process;regulation of cell cycle;regulation of protein modification process;response…	Proteasome
O00232	26S proteasome non-ATPase regulatory subunit 12 (26S proteasome regulatory subunit RPN5) (26S proteasome regulatory subunit p55)	PSMD12	activation of immune response;activation of innate immune response;anaphase-promoting complex-dependent proteasomal ubiquitin-dependent protein catabolic process;antigen processing and presentation;antigen processing and presentation of exogenous antigen;antigen processing and presentation of exogenous peptide antigen;antigen processing and presentation of exogenous peptide antigen via MHC class …	biological regulation;catabolic process;cell cycle;cell death;death;immune system process;macromolecule modification;mitotic cell cycle;protein metabolic process;protein modification by small protein conjugation or removal;protein modification process;proteolysis;proteolysis involved in cellular protein catabolic process;regulation of cell cycle;regulation of protein modification process;response…	Proteasome
P28062	Proteasome subunit beta type-8 (EC 3.4.25.1) (Low molecular mass protein 7) (Macropain subunit C13) (Multicatalytic endopeptidase complex subunit C13) (Proteasome component C13) (Proteasome subunit beta-5i) (Really interesting new gene 10 protein)	PSMB8 LMP7 PSMB5i RING10 Y2	activation of immune response;activation of innate immune response;anaphase-promoting complex-dependent proteasomal ubiquitin-dependent protein catabolic process;antigen processing and presentation;antigen processing and presentation of exogenous antigen;antigen processing and presentation of exogenous peptide antigen;antigen processing and presentation of exogenous peptide antigen via MHC class …	biological regulation;catabolic process;cell cycle;cell death;death;immune system process;macromolecule modification;mitotic cell cycle;protein metabolic process;protein modification by small protein conjugation or removal;protein modification process;proteolysis;proteolysis involved in cellular protein catabolic process;regulation of cell cycle;regulation of protein modification process;response…	Proteasome
P52294	Importin subunit alpha-5 (Karyopherin subunit alpha-1) (Nucleoprotein interactor 1) (NPI-1) (RAG cohort protein 2) (SRP1-beta) [Cleaved into: Importin subunit alpha-5, N-terminally processed]	KPNA1 RCH2	apoptosis;catabolic process;cell death;cell surface receptor linked signaling pathway;cellular catabolic process;cellular component disassembly involved in apoptosis;cellular macromolecule catabolic process;cellular response to chemical stimulus;cellular response to organic substance;cellular response to stimulus;death;establishment of localization;establishment of localization in cell;establishm…	biological regulation;catabolic process;cell death;death;establishment of localization;protein targeting;protein transport;response to chemical stimulus;response to stimulus;signal transduction;transport;viral reproduction
Q99436	Proteasome subunit beta type-7 (EC 3.4.25.1) (Macropain chain Z) (Multicatalytic endopeptidase complex chain Z) (Proteasome subunit Z)	PSMB7 Z	activation of immune response;activation of innate immune response;anaphase-promoting complex-dependent proteasomal ubiquitin-dependent protein catabolic process;antigen processing and presentation;antigen processing and presentation of exogenous antigen;antigen processing and presentation of exogenous peptide antigen;antigen processing and presentation of exogenous peptide antigen via MHC class …	biological regulation;catabolic process;cell cycle;cell death;death;immune system process;macromolecule modification;mitotic cell cycle;protein metabolic process;protein modification by small protein conjugation or removal;protein modification process;proteolysis;proteolysis involved in cellular protein catabolic process;regulation of cell cycle;regulation of protein modification process;response…	Proteasome
O43236	Septin-4 (Bradeion beta) (Brain protein H5) (CE5B3 beta) (Cell division control-related protein 2) (hCDCREL-2) (Peanut-like protein 2)	SEPTIN4 C17orf47 PNUTL2 SEP4 SEPT4 hucep-7	apoptosis;cell cycle;cell death;death;positive regulation of cellular protein metabolic process;positive regulation of protein metabolic process;positive regulation of protein modification process;positive regulation of protein ubiquitination;programmed cell death;regulation of apoptosis;regulation of biological process;regulation of cell death;regulation of cellular metabolic process;regulation …	biological regulation;cell cycle;cell death;cell division;death;regulation of protein modification process
P40306	Proteasome subunit beta type-10 (EC 3.4.25.1) (Low molecular mass protein 10) (Macropain subunit MECl-1) (Multicatalytic endopeptidase complex subunit MECl-1) (Proteasome MECl-1) (Proteasome subunit beta-2i)	PSMB10 LMP10 MECL1	activation of immune response;activation of innate immune response;anaphase-promoting complex-dependent proteasomal ubiquitin-dependent protein catabolic process;antigen processing and presentation;antigen processing and presentation of exogenous antigen;antigen processing and presentation of exogenous peptide antigen;antigen processing and presentation of exogenous peptide antigen via MHC class …	biological regulation;catabolic process;cell activation;cell cycle;cell death;cell proliferation;death;immune system process;macromolecule modification;mitotic cell cycle;protein metabolic process;protein modification by small protein conjugation or removal;protein modification process;proteolysis;proteolysis involved in cellular protein catabolic process;regulation of cell cycle;regulation of pr…	Proteasome
Q12982	BCL2/adenovirus E1B 19 kDa protein-interacting protein 2	BNIP2 NIP2	apoptosis;cell death;death;negative regulation of apoptosis;negative regulation of cell death;negative regulation of cellular process;negative regulation of programmed cell death;positive regulation of catalytic activity;positive regulation of GTPase activity;positive regulation of hydrolase activity;positive regulation of molecular function;programmed cell death;regulation of apoptosis;regulatio…	biological regulation;cell death;death
P49662	Caspase-4 (CASP-4) (EC 3.4.22.57) (ICE and Ced-3 homolog 2) (ICH-2) (ICE(rel)-II) (Mih1) (Protease TX) [Cleaved into: Caspase-4 subunit p10;Caspase-4 subunit p20]	CASP4 ICH2	apoptosis;cell death;death;programmed cell death;protein metabolic process;proteolysis;regulation of apoptosis;regulation of biological process;regulation of cell death;regulation of cellular process;regulation of defense response;regulation of programmed cell death;regulation of response to stimulus;regulation of response to stress	biological regulation;cell death;death;protein metabolic process;proteolysis
O60333	Kinesin-like protein KIF1B (Klp)	KIF1B KIAA0591 KIAA1448	apoptosis;cell death;cellular component movement;cytoskeleton-dependent intracellular transport;death;establishment of localization;establishment of localization in cell;intracellular transport;microtubule-based movement;microtubule-based process;microtubule-based transport;organelle transport along microtubule;programmed cell death;transport;vesicle-mediated transport	cell death;cellular component movement;cytoskeleton-dependent intracellular transport;death;establishment of localization;transport;vesicle-mediated transport
Q9H1Y0	Autophagy protein 5 (APG5-like) (Apoptosis-specific protein)	ATG5 APG5L ASP	apoptosis;autophagic vacuole assembly;autophagy;catabolic process;cell death;cellular catabolic process;cellular component assembly;cellular component assembly at cellular level;cellular protein metabolic process;cellular response to nitrogen levels;cellular response to nitrogen starvation;cellular response to stimulus;cellular response to stress;death;defense response;immune response;immune syst…	autophagy;biological regulation;catabolic process;cell death;cellular component assembly;death;immune system process;macromolecule modification;organelle assembly;protein metabolic process;protein modification process;regulation of organelle organization;regulation of protein modification process;response to biotic stimulus;response to chemical stimulus;response to external stimulus;response to s…	Regulation of autophagy;RIG-I-like receptor signaling pathway;Shigellosis
Q9UDY2	Tight junction protein ZO-2 (Tight junction protein 2) (Zona occludens protein 2) (Zonula occludens protein 2)	TJP2 X104 ZO2	apoptosis;cell death;cellular component disassembly involved in apoptosis;cellular response to stimulus;death;intracellular signal transduction;nucleobase-containing small molecule metabolic process;nucleoside phosphate metabolic process;nucleotide metabolic process;phosphate-containing compound metabolic process;phosphorus metabolic process;phosphorylation;programmed cell death;regulation of bio…	biological regulation;cell death;death;nucleobase-containing small molecule metabolic process;nucleotide metabolic process;phosphorus metabolic process;response to chemical stimulus;response to stimulus;signal transduction	Tight junction
Q99460	26S proteasome non-ATPase regulatory subunit 1 (26S proteasome regulatory subunit RPN2) (26S proteasome regulatory subunit S1) (26S proteasome subunit p112)	PSMD1	activation of immune response;activation of innate immune response;anaphase-promoting complex-dependent proteasomal ubiquitin-dependent protein catabolic process;antigen processing and presentation;antigen processing and presentation of exogenous antigen;antigen processing and presentation of exogenous peptide antigen;antigen processing and presentation of exogenous peptide antigen via MHC class …	biological regulation;catabolic process;cell cycle;cell death;death;immune system process;macromolecule modification;mitotic cell cycle;protein metabolic process;protein modification by small protein conjugation or removal;protein modification process;proteolysis;proteolysis involved in cellular protein catabolic process;regulation of cell cycle;regulation of protein modification process;response…	Proteasome
P00492	Hypoxanthine-guanine phosphoribosyltransferase (HGPRT) (HGPRTase) (EC 2.4.2.8)	HPRT1 HPRT	alcohol metabolic process;catabolic process;cell death;cell projection morphogenesis;cell projection organization;cellular aromatic compound metabolic process;cellular catabolic process;cellular component assembly;cellular metabolic compound salvage;cellular nitrogen compound biosynthetic process;death;heterocycle metabolic process;immune system process;IMP biosynthetic process;IMP metabolic proc…	alcohol metabolic process;biological regulation;catabolic process;cell activation;cell death;cell proliferation;cellular aromatic compound metabolic process;cellular component assembly;cellular metabolic compound salvage;death;heterocycle metabolic process;immune system process;nucleobase-containing small molecule metabolic process;nucleoside metabolic process;nucleotide metabolic process;purine-…	Drug metabolism - other enzymes;Purine metabolism
Q9Y696	Chloride intracellular channel protein 4 (Intracellular chloride ion channel protein p64H1)	CLIC4	apoptosis;cell death;cellular response to chemical stimulus;cellular response to stimulus;death;establishment of localization;negative regulation of cellular process;programmed cell death;regulation of biological process;regulation of cellular component organization;regulation of cellular process;regulation of cytoskeleton organization;regulation of organelle organization;response to chemical sti…	biological regulation;cell death;death;establishment of localization;establishment or maintenance of cell polarity;regulation of organelle organization;response to chemical stimulus;response to stimulus;transport
P07900	Heat shock protein HSP 90-alpha (EC 3.6.4.10) (Heat shock 86 kDa) (HSP 86) (HSP86) (Lipopolysaccharide-associated protein 2) (LAP-2) (LPS-associated protein 2) (Renal carcinoma antigen NY-REN-38)	HSP90AA1 HSP90A HSPC1 HSPCA	apoptosis;cell cycle;cell cycle process;cell death;cell surface receptor linked signaling pathway;cellular component assembly;cellular component assembly at cellular level;cellular component movement;cellular protein metabolic process;cellular response to chemical stimulus;cellular response to growth factor stimulus;cellular response to organic substance;cellular response to stimulus;cellular res…	biological regulation;cell cycle;cell death;cellular component assembly;cellular component movement;death;endocytosis;establishment of localization;immune system process;membrane invagination;membrane organization;mitotic cell cycle;protein metabolic process;protein targeting;protein transport;response to abiotic stimulus;response to chemical stimulus;response to endogenous stimulus;response to e…	NOD-like receptor signaling pathway;Pathways in cancer;Prostate cancer
P49354	Protein farnesyltransferase/geranylgeranyltransferase type-1 subunit alpha (EC 2.5.1.58) (EC 2.5.1.59) (CAAX farnesyltransferase subunit alpha) (FTase-alpha) (Ras proteins prenyltransferase subunit alpha) (Type I protein geranyl-geranyltransferase subunit alpha) (GGTase-I-alpha)	FNTA	apoptosis;cell death;cell surface receptor linked signaling pathway;cellular component disassembly involved in apoptosis;cellular protein metabolic process;cellular response to stimulus;death;enzyme linked receptor protein signaling pathway;macromolecule modification;positive regulation of catalytic activity;positive regulation of cellular protein metabolic process;positive regulation of hydrolas…	biological regulation;cell death;death;macromolecule modification;protein metabolic process;protein modification process;regulation of protein modification process;response to abiotic stimulus;response to external stimulus;response to stimulus;signal transduction
Q86VP1	Tax1-binding protein 1 (TRAF6-binding protein)	TAX1BP1 T6BP PRO0105	apoptosis;cell death;death;defense response;immune response;immune system process;innate immune response;negative regulation of apoptosis;negative regulation of cell death;negative regulation of cellular process;negative regulation of molecular function;negative regulation of programmed cell death;negative regulation of type I interferon production;programmed cell death;regulation of apoptosis;re…	biological regulation;cell death;death;immune system process;response to stimulus;response to stress
P45985	Dual specificity mitogen-activated protein kinase kinase 4 (MAP kinase kinase 4) (MAPKK 4) (EC 2.7.12.2) (JNK-activating kinase 1) (MAPK/ERK kinase 4) (MEK 4) (SAPK/ERK kinase 1) (SEK1) (Stress-activated protein kinase kinase 1) (SAPK kinase 1) (SAPKK-1) (SAPKK1) (c-Jun N-terminal kinase kinase 1) (JNKK)	MAP2K4 JNKK1 MEK4 MKK4 PRKMK4 SEK1 SERK1 SKK1	activation of immune response;activation of innate immune response;activation of MAPK activity;apoptosis;cell death;cellular protein metabolic process;cellular response to stimulus;cellular response to stress;death;defense response;immune response;immune response-activating signal transduction;immune response-regulating signaling pathway;immune system process;innate immune response;innate immune …	biological regulation;cell death;death;immune system process;macromolecule modification;phosphorus metabolic process;protein metabolic process;protein modification process;protein phosphorylation;regulation of protein modification process;response to abiotic stimulus;response to external stimulus;response to stimulus;response to stress;signal transduction	Chagas disease (American trypanosomiasis);Epithelial cell signaling in Helicobacter pylori infection;ErbB signaling pathway;Fc epsilon RI signaling pathway;MAPK signaling pathway;Toll-like receptor signaling pathway
P62195	26S proteasome regulatory subunit 8 (26S proteasome AAA-ATPase subunit RPT6) (Proteasome 26S subunit ATPase 5) (Proteasome subunit p45) (Thyroid hormone receptor-interacting protein 1) (TRIP1) (p45/SUG)	PSMC5 SUG1	activation of immune response;activation of innate immune response;anaphase-promoting complex-dependent proteasomal ubiquitin-dependent protein catabolic process;antigen processing and presentation;antigen processing and presentation of exogenous antigen;antigen processing and presentation of exogenous peptide antigen;antigen processing and presentation of exogenous peptide antigen via MHC class …	biological regulation;catabolic process;cell cycle;cell death;death;immune system process;macromolecule modification;mitotic cell cycle;protein metabolic process;protein modification by small protein conjugation or removal;protein modification process;proteolysis;proteolysis involved in cellular protein catabolic process;regulation of cell cycle;regulation of protein modification process;response…	Proteasome
Q13546	Receptor-interacting serine/threonine-protein kinase 1 (EC 2.7.11.1) (Cell death protein RIP) (Receptor-interacting protein 1) (RIP-1)	RIPK1 RIP RIP1	activation of immune response;activation of innate immune response;activation of MAPK activity;apoptosis;catabolic process;cell death;cell surface receptor linked signaling pathway;cellular catabolic process;cellular component assembly;cellular macromolecule catabolic process;cellular protein metabolic process;cellular response to chemical stimulus;cellular response to growth factor stimulus;cell…	biological regulation;catabolic process;cell death;cellular component assembly;death;immune system process;macromolecule modification;phosphorus metabolic process;protein metabolic process;protein modification process;protein phosphorylation;regulation of protein modification process;response to chemical stimulus;response to stimulus;response to stress;signal transduction	Apoptosis;Hepatitis C;RIG-I-like receptor signaling pathway;Toll-like receptor signaling pathway
Q9UL15	BAG family molecular chaperone regulator 5 (BAG-5) (Bcl-2-associated athanogene 5)	BAG5 KIAA0873	cell death;cellular protein metabolic process;cellular response to stimulus;cellular response to stress;death;negative regulation of catalytic activity;negative regulation of cellular process;negative regulation of cellular protein metabolic process;negative regulation of ligase activity;negative regulation of molecular function;negative regulation of protein metabolic process;negative regulation…	biological regulation;cell death;death;protein metabolic process;regulation of protein modification process;response to abiotic stimulus;response to stimulus;response to stress
O60502	Protein O-GlcNAcase (OGA) (EC 3.2.1.169) (Beta-N-acetylglucosaminidase) (Beta-N-acetylhexosaminidase) (Beta-hexosaminidase) (Meningioma-expressed antigen 5) (N-acetyl-beta-D-glucosaminidase) (N-acetyl-beta-glucosaminidase) (Nuclear cytoplasmic O-GlcNAcase and acetyltransferase) (NCOAT)	OGA HEXC KIAA0679 MEA5 MGEA5	alcohol metabolic process;amino sugar metabolic process;catabolic process;cell death;cellular protein metabolic process;death;establishment of localization;establishment of localization in cell;establishment of protein localization;glucosamine metabolic process;heterocycle metabolic process;intracellular protein transport;intracellular transport;macromolecule catabolic process;macromolecule modif…	alcohol metabolic process;biological regulation;catabolic process;cell death;death;establishment of localization;heterocycle metabolic process;macromolecule modification;nucleobase-containing small molecule metabolic process;nucleotide metabolic process;protein metabolic process;protein modification process;protein targeting;protein transport;regulation of protein modification process;response to…
P43354	Nuclear receptor subfamily 4 group A member 2 (Immediate-early response protein NOT) (Orphan nuclear receptor NURR1) (Transcriptionally-inducible nuclear receptor)	NR4A2 NOT NURR1 TINUR	alcohol biosynthetic process;alcohol metabolic process;amine biosynthetic process;cell projection morphogenesis;cell projection organization;cellular aromatic compound metabolic process;cellular component movement;cellular nitrogen compound biosynthetic process;cellular response to chemical stimulus;cellular response to stimulus;cellular response to stress;death;negative regulation of apoptosis;n…	alcohol metabolic process;biological regulation;cellular aromatic compound metabolic process;cellular component movement;death;response to chemical stimulus;response to endogenous stimulus;response to external stimulus;response to stimulus;response to stress;signal transduction
P51665	26S proteasome non-ATPase regulatory subunit 7 (26S proteasome regulatory subunit RPN8) (26S proteasome regulatory subunit S12) (Mov34 protein homolog) (Proteasome subunit p40)	PSMD7 MOV34L	activation of immune response;activation of innate immune response;anaphase-promoting complex-dependent proteasomal ubiquitin-dependent protein catabolic process;antigen processing and presentation;antigen processing and presentation of exogenous antigen;antigen processing and presentation of exogenous peptide antigen;antigen processing and presentation of exogenous peptide antigen via MHC class …	biological regulation;catabolic process;cell cycle;cell death;death;immune system process;macromolecule modification;mitotic cell cycle;protein metabolic process;protein modification by small protein conjugation or removal;protein modification process;proteolysis;proteolysis involved in cellular protein catabolic process;regulation of cell cycle;regulation of protein modification process;response…	Proteasome
Q15628	Tumor necrosis factor receptor type 1-associated DEATH domain protein (TNFR1-associated DEATH domain protein) (TNFRSF1A-associated via death domain)	TRADD	apoptosis;cell death;cell surface receptor linked signaling pathway;cellular component assembly;cellular response to chemical stimulus;cellular response to organic substance;cellular response to stimulus;death;negative regulation of catalytic activity;negative regulation of molecular function;positive regulation of catalytic activity;positive regulation of cell communication;positive regulation o…	biological regulation;cell death;cellular component assembly;death;response to chemical stimulus;response to stimulus;signal transduction	Adipocytokine signaling pathway;Apoptosis;Hepatitis C;RIG-I-like receptor signaling pathway
P28065	Proteasome subunit beta type-9 (EC 3.4.25.1) (Low molecular mass protein 2) (Macropain chain 7) (Multicatalytic endopeptidase complex chain 7) (Proteasome chain 7) (Proteasome subunit beta-1i) (Really interesting new gene 12 protein)	PSMB9 LMP2 PSMB6i RING12	activation of immune response;activation of innate immune response;anaphase-promoting complex-dependent proteasomal ubiquitin-dependent protein catabolic process;antigen processing and presentation;antigen processing and presentation of exogenous antigen;antigen processing and presentation of exogenous peptide antigen;antigen processing and presentation of exogenous peptide antigen via MHC class …	biological regulation;catabolic process;cell cycle;cell death;death;immune system process;macromolecule modification;mitotic cell cycle;protein metabolic process;protein modification by small protein conjugation or removal;protein modification process;proteolysis;proteolysis involved in cellular protein catabolic process;regulation of cell cycle;regulation of protein modification process;response…	Proteasome
P24522	Growth arrest and DNA damage-inducible protein GADD45 alpha (DNA damage-inducible transcript 1 protein) (DDIT-1)	GADD45A DDIT1 GADD45	activation of protein kinase activity;apoptosis;cell cycle process;cell death;cellular response to stimulus;cellular response to stress;death;intracellular signal transduction;microtubule organizing center organization;negative regulation of catalytic activity;negative regulation of cellular process;negative regulation of molecular function;positive regulation of catalytic activity;positive regul…	biological regulation;cell death;death;microtubule organizing center organization;regulation of cell cycle;regulation of protein modification process;response to abiotic stimulus;response to DNA damage stimulus;response to external stimulus;response to stimulus;response to stress;signal transduction	MAPK signaling pathway;p53 signaling pathway
Q9UL46	Proteasome activator complex subunit 2 (11S regulator complex subunit beta) (REG-beta) (Activator of multicatalytic protease subunit 2) (Proteasome activator 28 subunit beta) (PA28b) (PA28beta)	PSME2	activation of immune response;activation of innate immune response;anaphase-promoting complex-dependent proteasomal ubiquitin-dependent protein catabolic process;antigen processing and presentation;antigen processing and presentation of exogenous antigen;antigen processing and presentation of exogenous peptide antigen;antigen processing and presentation of exogenous peptide antigen via MHC class …	biological regulation;catabolic process;cell cycle;cell death;death;immune system process;macromolecule modification;mitotic cell cycle;protein metabolic process;protein modification by small protein conjugation or removal;protein modification process;proteolysis;proteolysis involved in cellular protein catabolic process;regulation of cell cycle;regulation of protein modification process;response…	Proteasome
P35998	26S proteasome regulatory subunit 7 (26S proteasome AAA-ATPase subunit RPT1) (Proteasome 26S subunit ATPase 2)	PSMC2 MSS1	activation of immune response;activation of innate immune response;anaphase-promoting complex-dependent proteasomal ubiquitin-dependent protein catabolic process;antigen processing and presentation;antigen processing and presentation of exogenous antigen;antigen processing and presentation of exogenous peptide antigen;antigen processing and presentation of exogenous peptide antigen via MHC class …	biological regulation;catabolic process;cell cycle;cell death;death;immune system process;macromolecule modification;mitotic cell cycle;protein metabolic process;protein modification by small protein conjugation or removal;protein modification process;proteolysis;proteolysis involved in cellular protein catabolic process;regulation of cell cycle;regulation of protein modification process;response…	Proteasome
Q15139	Serine/threonine-protein kinase D1 (EC 2.7.11.13) (Protein kinase C mu type) (Protein kinase D) (nPKC-D1) (nPKC-mu)	PRKD1 PKD PKD1 PRKCM	apoptosis;cell death;cell surface receptor linked signaling pathway;cellular protein metabolic process;cellular response to chemical stimulus;cellular response to growth factor stimulus;cellular response to organic substance;cellular response to stimulus;cellular response to stress;cellular response to vascular endothelial growth factor stimulus;death;defense response;enzyme linked receptor prote…	biological regulation;cell death;cell proliferation;death;establishment of localization;Golgi organization;Golgi vesicle transport;immune system process;macromolecule modification;phosphorus metabolic process;protein metabolic process;protein modification process;protein phosphorylation;regulation of protein modification process;response to chemical stimulus;response to stimulus;response to stres…
Q96IZ0	PRKC apoptosis WT1 regulator protein (Prostate apoptosis response 4 protein) (Par-4)	PAWR PAR4	actin cytoskeleton organization;actin filament organization;actin filament-based process;apoptosis;cell death;cellular component assembly;cellular component assembly at cellular level;cytoskeleton organization;death;negative regulation of cell communication;negative regulation of cellular process;negative regulation of response to stimulus;negative regulation of signal transduction;negative regul…	biological regulation;cell death;cellular component assembly;cytoskeleton organization;death;protein metabolic process
Q04917	14-3-3 protein eta (Protein AS1)	YWHAH YWHA1	apoptosis;catabolic process;cell death;cellular response to stimulus;death;establishment of localization;establishment of localization in cell;establishment of protein localization;intracellular protein transport;intracellular signal transduction;intracellular transport;membrane organization;negative regulation of cellular component organization;negative regulation of cellular process;programmed …	biological regulation;catabolic process;cell death;death;establishment of localization;membrane organization;protein transport;response to stimulus;signal transduction;transport	Neurotrophin signaling pathway
P42858	Huntingtin (Huntington disease protein) (HD protein) [Cleaved into: Huntingtin, myristoylated N-terminal fragment]	HTT HD IT15	apoptosis;cell cycle process;cell death;cell surface receptor linked signaling pathway;cellular component movement;cellular modified amino acid metabolic process;cellular nitrogen compound biosynthetic process;cellular response to stimulus;cytoskeleton organization;cytoskeleton-dependent intracellular transport;death;endosome transport;ER to Golgi vesicle-mediated transport;establishment of local…	biological regulation;cell death;cellular amino acid metabolic process;cellular component movement;cytoskeleton organization;cytoskeleton-dependent intracellular transport;death;endosome transport;establishment of localization;Golgi organization;Golgi vesicle transport;membrane organization;organelle localization;protein targeting;protein transport;response to abiotic stimulus;response to chemica…
Q14814	Myocyte-specific enhancer factor 2D	MEF2D	apoptosis;cell death;death;programmed cell death;regulation of biological process;regulation of cellular metabolic process;regulation of cellular process;regulation of metabolic process	biological regulation;cell death;death
Q9UKG1	DCC-interacting protein 13-alpha (Dip13-alpha) (Adapter protein containing PH domain, PTB domain and leucine zipper motif 1)	APPL1 APPL DIP13A KIAA1428	apoptosis;cell cycle;cell death;cell surface receptor linked signaling pathway;cellular response to chemical stimulus;cellular response to endogenous stimulus;cellular response to hormone stimulus;cellular response to insulin stimulus;cellular response to organic substance;cellular response to peptide hormone stimulus;cellular response to stimulus;death;enzyme linked receptor protein signaling pa…	biological regulation;cell cycle;cell death;cell proliferation;death;response to chemical stimulus;response to endogenous stimulus;response to stimulus;signal transduction	Pathways in cancer
O43318	Mitogen-activated protein kinase kinase kinase 7 (EC 2.7.11.25) (Transforming growth factor-beta-activated kinase 1) (TGF-beta-activated kinase 1)	MAP3K7 TAK1	activation of immune response;activation of innate immune response;activation of MAPK activity;activation of MAPKK activity;activation of protein kinase activity;antigen receptor-mediated signaling pathway;apoptosis;cell death;cell surface receptor linked signaling pathway;cellular protein metabolic process;cellular response to stimulus;cellular response to stress;cytoplasmic pattern recognition …	biological regulation;cell death;death;immune system process;macromolecule modification;phosphorus metabolic process;protein metabolic process;protein modification process;protein phosphorylation;regulation of protein modification process;response to stimulus;response to stress;signal transduction	MAPK signaling pathway;Measles;NOD-like receptor signaling pathway;Osteoclast differentiation;RIG-I-like receptor signaling pathway;T cell receptor signaling pathway;Toll-like receptor signaling pathway;Toxoplasmosis
P31751	RAC-beta serine/threonine-protein kinase (EC 2.7.11.1) (Protein kinase Akt-2) (Protein kinase B beta) (PKB beta) (RAC-PK-beta)	AKT2	alcohol metabolic process;apoptosis;carbohydrate biosynthetic process;cell death;cell surface receptor linked signaling pathway;cellular carbohydrate biosynthetic process;cellular glucan metabolic process;cellular protein metabolic process;cellular response to chemical stimulus;cellular response to endogenous stimulus;cellular response to hormone stimulus;cellular response to insulin stimulus;cel…	alcohol metabolic process;biological regulation;cell death;death;energy reserve metabolic process;establishment of localization;macromolecule modification;membrane organization;protein metabolic process;protein modification process;protein transport;regulation of cell cycle;regulation of organelle organization;regulation of protein modification process;regulation of translation;response to chemic…	Acute myeloid leukemia;Adipocytokine signaling pathway;Apoptosis;B cell receptor signaling pathway;Chagas disease (American trypanosomiasis);Chemokine signaling pathway;Chronic myeloid leukemia;ErbB signaling pathway;Fc epsilon RI signaling pathway;Fc gamma R-mediated phagocytosis;Focal adhesion;Glioma;Hepatitis C;Insulin signaling pathway;Jak-STAT signaling pathway;MAPK signaling pathway;Measles…
Q96MX6	Dynein axonemal assembly factor 10 (WD repeat-containing protein 92) (WD repeat-containing protein Monad)	DNAAF10 WDR92	apoptosis;cell death;cellular protein metabolic process;death;macromolecule modification;programmed cell death;protein metabolic process;protein modification process	cell death;death;macromolecule modification;protein metabolic process;protein modification process
Q9H2J4	Phosducin-like protein 3 (HTPHLP) (PhPL3) (Viral IAP-associated factor 1) (VIAF-1)	PDCL3 PhLP2A VIAF1	apoptosis;cell death;cellular protein metabolic process;death;negative regulation of cellular process;negative regulation of cellular protein metabolic process;negative regulation of protein metabolic process;negative regulation of protein modification process;negative regulation of protein ubiquitination;programmed cell death;protein metabolic process;regulation of biological process;regulation …	biological regulation;cell death;death;protein metabolic process;regulation of protein modification process;viral reproduction
Q05655	Protein kinase C delta type (EC 2.7.11.13) (Tyrosine-protein kinase PRKCD) (EC 2.7.10.2) (nPKC-delta) [Cleaved into: Protein kinase C delta type regulatory subunit;Protein kinase C delta type catalytic subunit (Sphingosine-dependent protein kinase-1) (SDK1)]	PRKCD PKCD	activation of immune response;activation of innate immune response;apoptosis;cell cycle;cell death;cell surface receptor linked signaling pathway;cellular component disassembly involved in apoptosis;cellular protein metabolic process;cellular response to chemical stimulus;cellular response to growth factor stimulus;cellular response to organic substance;cellular response to stimulus;cellular resp…	biological regulation;cell activation;cell cycle;cell death;cell proliferation;death;immune system process;macromolecule modification;phosphorus metabolic process;protein metabolic process;protein modification process;protein phosphorylation;regulation of organelle organization;regulation of protein modification process;response to biotic stimulus;response to chemical stimulus;response to endogen…	Tight junction;Vascular smooth muscle contraction
O43242	26S proteasome non-ATPase regulatory subunit 3 (26S proteasome regulatory subunit RPN3) (26S proteasome regulatory subunit S3) (Proteasome subunit p58)	PSMD3	activation of immune response;activation of innate immune response;anaphase-promoting complex-dependent proteasomal ubiquitin-dependent protein catabolic process;antigen processing and presentation;antigen processing and presentation of exogenous antigen;antigen processing and presentation of exogenous peptide antigen;antigen processing and presentation of exogenous peptide antigen via MHC class …	biological regulation;catabolic process;cell cycle;cell death;death;immune system process;macromolecule modification;mitotic cell cycle;protein metabolic process;protein modification by small protein conjugation or removal;protein modification process;proteolysis;proteolysis involved in cellular protein catabolic process;regulation of cell cycle;regulation of protein modification process;response…	Proteasome
Q96JJ3	Engulfment and cell motility protein 2 (Protein ced-12 homolog A) (hCed-12A)	ELMO2 CED12A KIAA1834	apoptosis;cell death;cell surface receptor linked signaling pathway;cellular component movement;cellular response to chemical stimulus;cellular response to growth factor stimulus;cellular response to organic substance;cellular response to stimulus;cellular response to vascular endothelial growth factor stimulus;death;defense response;enzyme linked receptor protein signaling pathway;immune respons…	biological regulation;cell death;cellular component movement;death;immune system process;response to chemical stimulus;response to external stimulus;response to stimulus;response to stress;signal transduction
O00233	26S proteasome non-ATPase regulatory subunit 9 (26S proteasome regulatory subunit p27)	PSMD9	activation of immune response;activation of innate immune response;anaphase-promoting complex-dependent proteasomal ubiquitin-dependent protein catabolic process;antigen processing and presentation;antigen processing and presentation of exogenous antigen;antigen processing and presentation of exogenous peptide antigen;antigen processing and presentation of exogenous peptide antigen via MHC class …	biological regulation;catabolic process;cell cycle;cell death;cellular component assembly;death;immune system process;macromolecule modification;mitotic cell cycle;protein metabolic process;protein modification by small protein conjugation or removal;protein modification process;proteolysis;proteolysis involved in cellular protein catabolic process;regulation of cell cycle;regulation of protein m…
Q08752	Peptidyl-prolyl cis-trans isomerase D (PPIase D) (EC 5.2.1.8) (40 kDa peptidyl-prolyl cis-trans isomerase) (Cyclophilin-40) (CYP-40) (Cyclophilin-related protein) (Rotamase D)	PPID CYP40 CYPD	apoptosis;cell death;cellular component assembly;cellular protein metabolic process;cellular response to stimulus;death;establishment of localization;establishment of protein localization;negative regulation of cellular process;programmed cell death;protein metabolic process;protein transport;regulation of apoptosis;regulation of biological process;regulation of cell death;regulation of cellular …	biological regulation;cell death;cellular component assembly;death;establishment of localization;protein metabolic process;protein transport;response to abiotic stimulus;response to stimulus;transport
P61981	14-3-3 protein gamma (Protein kinase C inhibitor protein 1) (KCIP-1) [Cleaved into: 14-3-3 protein gamma, N-terminally processed]	YWHAG	apoptosis;cell cycle;cell cycle process;cell death;cellular response to stimulus;death;establishment of localization;establishment of localization in cell;establishment of protein localization;G2/M transition of mitotic cell cycle;intracellular protein transport;intracellular signal transduction;intracellular transport;membrane organization;mitotic cell cycle;negative regulation of catalytic acti…	biological regulation;cell cycle;cell death;death;establishment of localization;membrane organization;mitotic cell cycle;protein targeting;protein transport;regulation of protein modification process;response to stimulus;signal transduction;transport	Neurotrophin signaling pathway
O00622	CCN family member 1 (Cellular communication network factor 1) (Cysteine-rich angiogenic inducer 61) (Insulin-like growth factor-binding protein 10) (IBP-10) (IGF-binding protein 10) (IGFBP-10) (Protein CYR61) (Protein GIG1)	CCN1 CYR61 GIG1 IGFBP10	apoptosis;cell death;cellular component movement;death;negative regulation of apoptosis;negative regulation of cell death;negative regulation of cellular process;negative regulation of programmed cell death;positive regulation of catalytic activity;positive regulation of cell communication;positive regulation of cellular protein metabolic process;positive regulation of hydrolase activity;positive…	biological regulation;cell death;cell proliferation;cellular component movement;death;regulation of protein modification process;response to chemical stimulus;response to external stimulus;response to stimulus
Q13464	Rho-associated protein kinase 1 (EC 2.7.11.1) (Renal carcinoma antigen NY-REN-35) (Rho-associated, coiled-coil-containing protein kinase 1) (Rho-associated, coiled-coil-containing protein kinase I) (ROCK-I) (p160 ROCK-1) (p160ROCK)	ROCK1	actin cytoskeleton organization;actin filament-based process;apoptosis;cell death;cell projection assembly;cell projection organization;cell surface receptor linked signaling pathway;cellular component assembly;cellular component assembly at cellular level;cellular component disassembly involved in apoptosis;cellular component movement;cellular protein metabolic process;cellular response to chemi…	biological regulation;cell death;cellular component assembly;cellular component movement;cytoskeleton organization;death;immune system process;macromolecule modification;phosphorus metabolic process;protein metabolic process;protein modification process;protein phosphorylation;regulation of organelle organization;response to chemical stimulus;response to external stimulus;response to stimulus;sig…	Axon guidance;Chemokine signaling pathway;Focal adhesion;Leukocyte transendothelial migration;Pathogenic Escherichia coli infection;Regulation of actin cytoskeleton;Shigellosis;TGF-beta signaling pathway;Vascular smooth muscle contraction
P31946	14-3-3 protein beta/alpha (Protein 1054) (Protein kinase C inhibitor protein 1) (KCIP-1) [Cleaved into: 14-3-3 protein beta/alpha, N-terminally processed]	YWHAB	activation of MAPKK activity;activation of protein kinase activity;apoptosis;cell death;cell surface receptor linked signaling pathway;cellular component assembly;cellular protein metabolic process;cellular response to chemical stimulus;cellular response to endogenous stimulus;cellular response to growth factor stimulus;cellular response to hormone stimulus;cellular response to insulin stimulus;c…	biological regulation;cell death;cellular component assembly;death;establishment of localization;immune system process;macromolecule modification;membrane organization;phosphorus metabolic process;protein metabolic process;protein modification process;protein phosphorylation;protein targeting;protein transport;regulation of protein modification process;response to chemical stimulus;response to en…	Neurotrophin signaling pathway
Q66K74	Microtubule-associated protein 1S (MAP-1S) (BPY2-interacting protein 1) (Microtubule-associated protein 8) (Variable charge Y chromosome 2-interacting protein 1) (VCY2-interacting protein 1) (VCY2IP-1) [Cleaved into: MAP1S heavy chain;MAP1S light chain]	MAP1S BPY2IP1 C19orf5 MAP8 VCY2IP1	apoptosis;autophagy;catabolic process;cell death;cell projection morphogenesis;cell projection organization;cellular catabolic process;cellular component movement;cytoskeleton organization;cytoskeleton-dependent intracellular transport;death;establishment of localization;establishment of localization in cell;intracellular transport;microtubule cytoskeleton organization;microtubule-based movement;…	autophagy;biological regulation;catabolic process;cell death;cellular component movement;cytoskeleton organization;cytoskeleton-dependent intracellular transport;death;establishment of localization;regulation of organelle organization;transport
P28074	Proteasome subunit beta type-5 (EC 3.4.25.1) (Macropain epsilon chain) (Multicatalytic endopeptidase complex epsilon chain) (Proteasome chain 6) (Proteasome epsilon chain) (Proteasome subunit MB1) (Proteasome subunit X)	PSMB5 LMPX MB1 X	activation of immune response;activation of innate immune response;anaphase-promoting complex-dependent proteasomal ubiquitin-dependent protein catabolic process;antigen processing and presentation;antigen processing and presentation of exogenous antigen;antigen processing and presentation of exogenous peptide antigen;antigen processing and presentation of exogenous peptide antigen via MHC class …	biological regulation;catabolic process;cell cycle;cell death;death;immune system process;macromolecule modification;mitotic cell cycle;protein metabolic process;protein modification by small protein conjugation or removal;protein modification process;proteolysis;proteolysis involved in cellular protein catabolic process;regulation of cell cycle;regulation of protein modification process;response…	Proteasome
P25789	Proteasome subunit alpha type-4 (Macropain subunit C9) (Multicatalytic endopeptidase complex subunit C9) (Proteasome component C9) (Proteasome subunit L)	PSMA4 HC9 PSC9	activation of immune response;activation of innate immune response;anaphase-promoting complex-dependent proteasomal ubiquitin-dependent protein catabolic process;antigen processing and presentation;antigen processing and presentation of exogenous antigen;antigen processing and presentation of exogenous peptide antigen;antigen processing and presentation of exogenous peptide antigen via MHC class …	biological regulation;catabolic process;cell cycle;cell death;death;immune system process;macromolecule modification;mitotic cell cycle;protein metabolic process;protein modification by small protein conjugation or removal;protein modification process;proteolysis;proteolysis involved in cellular protein catabolic process;regulation of cell cycle;regulation of protein modification process;response…	Proteasome
Q96GX9	Methylthioribulose-1-phosphate dehydratase (MTRu-1-P dehydratase) (EC 4.2.1.109) (APAF1-interacting protein) (hAPIP)	APIP CGI-29	amine biosynthetic process;apoptosis;cell death;cellular amino acid biosynthetic process;cellular metabolic compound salvage;cellular modified amino acid metabolic process;cellular nitrogen compound biosynthetic process;death;heterocycle metabolic process;methionine biosynthetic process;methionine metabolic process;negative regulation of apoptosis;negative regulation of cell death;negative regula…	biological regulation;cell death;cellular amino acid metabolic process;cellular metabolic compound salvage;death;heterocycle metabolic process;nucleobase-containing small molecule metabolic process;nucleoside metabolic process	Cysteine and methionine metabolism
P42574	Caspase-3 (CASP-3) (EC 3.4.22.56) (Apopain) (Cysteine protease CPP32) (CPP-32) (Protein Yama) (SREBP cleavage activity 1) (SCA-1) [Cleaved into: Caspase-3 subunit p17;Caspase-3 subunit p12]	CASP3 CPP32	apoptosis;catabolic process;cell death;cell surface receptor linked signaling pathway;cellular catabolic process;cellular component disassembly involved in apoptosis;cellular macromolecule catabolic process;cellular response to stimulus;cellular response to stress;death;enzyme linked receptor protein signaling pathway;immune system process;intracellular signal transduction;macromolecule catabolic…	biological regulation;catabolic process;cell death;death;immune system process;protein metabolic process;proteolysis;regulation of cell cycle;regulation of protein modification process;response to abiotic stimulus;response to chemical stimulus;response to DNA damage stimulus;response to stimulus;response to stress;signal transduction	Apoptosis;Epithelial cell signaling in Helicobacter pylori infection;MAPK signaling pathway;Natural killer cell mediated cytotoxicity;p53 signaling pathway;Pathways in cancer;Toxoplasmosis
P61086	Ubiquitin-conjugating enzyme E2 K (EC 2.3.2.23) (E2 ubiquitin-conjugating enzyme K) (Huntingtin-interacting protein 2) (HIP-2) (Ubiquitin carrier protein) (Ubiquitin-conjugating enzyme E2-25 kDa) (Ubiquitin-conjugating enzyme E2(25K)) (Ubiquitin-conjugating enzyme E2-25K) (Ubiquitin-protein ligase)	UBE2K HIP2 LIG	apoptosis;catabolic process;cell death;cellular catabolic process;cellular macromolecule catabolic process;cellular protein metabolic process;death;macromolecule catabolic process;macromolecule modification;modification-dependent macromolecule catabolic process;modification-dependent protein catabolic process;programmed cell death;proteasomal protein catabolic process;proteasomal ubiquitin-depend…	biological regulation;catabolic process;cell death;death;macromolecule modification;protein metabolic process;protein modification by small protein conjugation or removal;protein modification process;proteolysis;proteolysis involved in cellular protein catabolic process	Ubiquitin mediated proteolysis
P48556	26S proteasome non-ATPase regulatory subunit 8 (26S proteasome regulatory subunit RPN12) (26S proteasome regulatory subunit S14) (p31)	PSMD8	activation of immune response;activation of innate immune response;anaphase-promoting complex-dependent proteasomal ubiquitin-dependent protein catabolic process;antigen processing and presentation;antigen processing and presentation of exogenous antigen;antigen processing and presentation of exogenous peptide antigen;antigen processing and presentation of exogenous peptide antigen via MHC class …	biological regulation;catabolic process;cell cycle;cell death;death;immune system process;macromolecule modification;mitotic cell cycle;protein metabolic process;protein modification by small protein conjugation or removal;protein modification process;proteolysis;proteolysis involved in cellular protein catabolic process;regulation of cell cycle;regulation of protein modification process;response…	Proteasome
P17980	26S proteasome regulatory subunit 6A (26S proteasome AAA-ATPase subunit RPT5) (Proteasome 26S subunit ATPase 3) (Proteasome subunit P50) (Tat-binding protein 1) (TBP-1)	PSMC3 TBP1	activation of immune response;activation of innate immune response;anaphase-promoting complex-dependent proteasomal ubiquitin-dependent protein catabolic process;antigen processing and presentation;antigen processing and presentation of exogenous antigen;antigen processing and presentation of exogenous peptide antigen;antigen processing and presentation of exogenous peptide antigen via MHC class …	biological regulation;catabolic process;cell cycle;cell death;death;immune system process;macromolecule modification;mitotic cell cycle;protein metabolic process;protein modification by small protein conjugation or removal;protein modification process;proteolysis;proteolysis involved in cellular protein catabolic process;regulation of cell cycle;regulation of protein modification process;response…	Proteasome
Q9H2G2	STE20-like serine/threonine-protein kinase (STE20-like kinase) (hSLK) (EC 2.7.11.1) (CTCL tumor antigen se20-9) (STE20-related serine/threonine-protein kinase) (STE20-related kinase) (Serine/threonine-protein kinase 2)	SLK KIAA0204 STK2	activation of protein kinase activity;apoptosis;cell death;cellular protein metabolic process;cellular response to stimulus;cellular response to stress;death;intracellular protein kinase cascade;intracellular signal transduction;macromolecule modification;phosphate-containing compound metabolic process;phosphorus metabolic process;phosphorylation;positive regulation of catalytic activity;positive…	biological regulation;cell death;death;macromolecule modification;phosphorus metabolic process;protein metabolic process;protein modification process;protein phosphorylation;regulation of cell cycle;regulation of protein modification process;response to stimulus;response to stress;signal transduction
P06396	Gelsolin (AGEL) (Actin-depolymerizing factor) (ADF) (Brevin)	GSN	actin cytoskeleton organization;actin filament organization;actin filament-based process;actin polymerization or depolymerization;apoptosis;cell death;cell projection morphogenesis;cell projection organization;cellular component assembly;cellular component assembly at cellular level;cellular component disassembly involved in apoptosis;cellular response to chemical stimulus;cellular response to st…	biological regulation;cell death;cellular component assembly;cytoskeleton organization;death;membrane invagination;membrane organization;protein polymerization;regulation of organelle organization;response to chemical stimulus;response to external stimulus;response to stimulus;signal transduction	Fc gamma R-mediated phagocytosis;Regulation of actin cytoskeleton
P30153	Serine/threonine-protein phosphatase 2A 65 kDa regulatory subunit A alpha isoform (Medium tumor antigen-associated 61 kDa protein) (PP2A subunit A isoform PR65-alpha) (PP2A subunit A isoform R1-alpha)	PPP2R1A	apoptosis;catabolic process;cell cycle;cell cycle process;cell death;cell surface receptor linked signaling pathway;cellular catabolic process;cellular component assembly;cellular macromolecule catabolic process;cellular protein metabolic process;cellular response to chemical stimulus;cellular response to growth factor stimulus;cellular response to organic substance;cellular response to stimulus;…	biological regulation;catabolic process;cell cycle;cell death;cellular component assembly;death;macromolecule modification;membrane organization;mitotic cell cycle;phosphorus metabolic process;protein dephosphorylation;protein metabolic process;protein modification process;regulation of protein modification process;response to chemical stimulus;response to endogenous stimulus;response to stimulus…	Chagas disease (American trypanosomiasis);Hepatitis C;TGF-beta signaling pathway;Tight junction
P25786	Proteasome subunit alpha type-1 (30 kDa prosomal protein) (PROS-30) (Macropain subunit C2) (Multicatalytic endopeptidase complex subunit C2) (Proteasome component C2) (Proteasome nu chain)	PSMA1 HC2 NU PROS30 PSC2	activation of immune response;activation of innate immune response;anaphase-promoting complex-dependent proteasomal ubiquitin-dependent protein catabolic process;antigen processing and presentation;antigen processing and presentation of exogenous antigen;antigen processing and presentation of exogenous peptide antigen;antigen processing and presentation of exogenous peptide antigen via MHC class …	biological regulation;catabolic process;cell cycle;cell death;death;immune system process;macromolecule modification;mitotic cell cycle;protein metabolic process;protein modification by small protein conjugation or removal;protein modification process;proteolysis;proteolysis involved in cellular protein catabolic process;regulation of cell cycle;regulation of protein modification process;response…	Proteasome
P26583	High mobility group protein B2 (High mobility group protein 2) (HMG-2)	HMGB2 HMG2	apoptosis;catabolic process;cell death;cellular catabolic process;cellular component assembly;cellular component assembly at cellular level;cellular component disassembly involved in apoptosis;cellular component movement;cellular macromolecule catabolic process;cellular response to chemical stimulus;cellular response to stimulus;death;immune system process;macromolecule catabolic process;negative…	biological regulation;catabolic process;cell death;cellular component assembly;cellular component movement;death;immune system process;response to biotic stimulus;response to chemical stimulus;response to endogenous stimulus;response to external stimulus;response to stimulus
Q15008	26S proteasome non-ATPase regulatory subunit 6 (26S proteasome regulatory subunit RPN7) (26S proteasome regulatory subunit S10) (Breast cancer-associated protein SGA-113M) (Phosphonoformate immuno-associated protein 4) (Proteasome regulatory particle subunit p44S10) (p42A)	PSMD6 KIAA0107 PFAAP4	activation of immune response;activation of innate immune response;anaphase-promoting complex-dependent proteasomal ubiquitin-dependent protein catabolic process;antigen processing and presentation;antigen processing and presentation of exogenous antigen;antigen processing and presentation of exogenous peptide antigen;antigen processing and presentation of exogenous peptide antigen via MHC class …	biological regulation;catabolic process;cell cycle;cell death;death;immune system process;macromolecule modification;mitotic cell cycle;protein metabolic process;protein modification by small protein conjugation or removal;protein modification process;proteolysis;proteolysis involved in cellular protein catabolic process;regulation of cell cycle;regulation of protein modification process;response…	Proteasome
P43686	26S proteasome regulatory subunit 6B (26S proteasome AAA-ATPase subunit RPT3) (MB67-interacting protein) (MIP224) (Proteasome 26S subunit ATPase 4) (Tat-binding protein 7) (TBP-7)	PSMC4 MIP224 TBP7	activation of immune response;activation of innate immune response;anaphase-promoting complex-dependent proteasomal ubiquitin-dependent protein catabolic process;antigen processing and presentation;antigen processing and presentation of exogenous antigen;antigen processing and presentation of exogenous peptide antigen;antigen processing and presentation of exogenous peptide antigen via MHC class …	biological regulation;catabolic process;cell cycle;cell death;death;immune system process;macromolecule modification;mitotic cell cycle;protein metabolic process;protein modification by small protein conjugation or removal;protein modification process;proteolysis;proteolysis involved in cellular protein catabolic process;regulation of cell cycle;regulation of protein modification process;response…	Proteasome
Q6FI81	Anamorsin (Cytokine-induced apoptosis inhibitor 1) (Fe-S cluster assembly protein DRE2 homolog)	CIAPIN1 CUA001 PRO0915	apoptosis;cell death;death;negative regulation of apoptosis;negative regulation of cell death;negative regulation of cellular process;negative regulation of programmed cell death;programmed cell death;regulation of apoptosis;regulation of biological process;regulation of cell death;regulation of cellular process;regulation of programmed cell death	biological regulation;cell death;death
Q05397	Focal adhesion kinase 1 (FADK 1) (EC 2.7.10.2) (Focal adhesion kinase-related nonkinase) (FRNK) (Protein phosphatase 1 regulatory subunit 71) (PPP1R71) (Protein-tyrosine kinase 2) (p125FAK) (pp125FAK)	PTK2 FAK FAK1	apoptosis;cell death;cell projection morphogenesis;cell projection organization;cell surface receptor linked signaling pathway;cellular component assembly;cellular component assembly at cellular level;cellular component disassembly involved in apoptosis;cellular component movement;cellular protein metabolic process;cellular response to chemical stimulus;cellular response to endogenous stimulus;ce…	biological regulation;cell activation;cell death;cellular component assembly;cellular component movement;cytoskeleton organization;death;establishment of localization;establishment or maintenance of cell polarity;immune system process;macromolecule modification;phosphorus metabolic process;protein metabolic process;protein modification process;protein phosphorylation;regulation of organelle organ…	Axon guidance;Bacterial invasion of epithelial cells;Chemokine signaling pathway;ErbB signaling pathway;Focal adhesion;Leukocyte transendothelial migration;Pathways in cancer;Regulation of actin cytoskeleton;VEGF signaling pathway
Q14653	Interferon regulatory factor 3 (IRF-3)	IRF3	activation of immune response;activation of innate immune response;apoptosis;cell death;cell surface receptor linked signaling pathway;cellular response to chemical stimulus;cellular response to organic substance;cellular response to stimulus;cellular response to stress;death;defense response;immune response;immune response-activating signal transduction;immune response-regulating signaling pathw…	biological regulation;cell death;death;immune system process;protein metabolic process;response to biotic stimulus;response to chemical stimulus;response to DNA damage stimulus;response to stimulus;response to stress;signal transduction;viral reproduction	Hepatitis C;Measles;RIG-I-like receptor signaling pathway;Toll-like receptor signaling pathway
P27361	Mitogen-activated protein kinase 3 (MAP kinase 3) (MAPK 3) (EC 2.7.11.24) (ERT2) (Extracellular signal-regulated kinase 1) (ERK-1) (Insulin-stimulated MAP2 kinase) (MAP kinase isoform p44) (p44-MAPK) (Microtubule-associated protein 2 kinase) (p44-ERK1)	MAPK3 ERK1 PRKM3	activation of immune response;activation of innate immune response;activation of MAPK activity;activation of MAPKK activity;activation of protein kinase activity;apoptosis;cell cycle;cell death;cell surface receptor linked signaling pathway;cellular protein metabolic process;cellular response to chemical stimulus;cellular response to endogenous stimulus;cellular response to growth factor stimulus…	biological regulation;cell activation;cell cycle;cell death;death;endocytosis;establishment of localization;immune system process;macromolecule modification;membrane invagination;membrane organization;phosphorus metabolic process;protein metabolic process;protein modification process;protein phosphorylation;regulation of organelle organization;regulation of protein modification process;response t…	Acute myeloid leukemia;Axon guidance;B cell receptor signaling pathway;Chagas disease (American trypanosomiasis);Chemokine signaling pathway;Chronic myeloid leukemia;ErbB signaling pathway;Fc epsilon RI signaling pathway;Fc gamma R-mediated phagocytosis;Focal adhesion;Gap junction;Glioma;Hepatitis C;Insulin signaling pathway;MAPK signaling pathway;Melanoma;mTOR signaling pathway;Natural killer ce…
P55060	Exportin-2 (Exp2) (Cellular apoptosis susceptibility protein) (Chromosome segregation 1-like protein) (Importin-alpha re-exporter)	CSE1L CAS XPO2	apoptosis;cell death;death;establishment of localization;establishment of localization in cell;establishment of protein localization;intracellular protein transport;intracellular transport;programmed cell death;protein transport;transport	cell death;cell proliferation;death;establishment of localization;protein targeting;protein transport;transport
Q96B97	SH3 domain-containing kinase-binding protein 1 (CD2-binding protein 3) (CD2BP3) (Cbl-interacting protein of 85 kDa) (Human Src family kinase-binding protein 1) (HSB-1)	SH3KBP1 CIN85	apoptosis;cell death;cell surface receptor linked signaling pathway;cellular component movement;cellular response to stimulus;cytoskeleton organization;death;endocytosis;enzyme linked receptor protein signaling pathway;epidermal growth factor receptor signaling pathway;establishment of localization;membrane invagination;membrane organization;negative regulation of cell communication;negative regu…	biological regulation;cell death;cellular component movement;cytoskeleton organization;death;endocytosis;establishment of localization;membrane invagination;membrane organization;response to stimulus;signal transduction;transport;vesicle-mediated transport	Endocytosis
P42224	Signal transducer and activator of transcription 1-alpha/beta (Transcription factor ISGF-3 components p91/p84)	STAT1	apoptosis;cell death;cell surface receptor linked signaling pathway;cellular response to chemical stimulus;cellular response to endogenous stimulus;cellular response to hormone stimulus;cellular response to insulin stimulus;cellular response to organic substance;cellular response to peptide hormone stimulus;cellular response to stimulus;death;defense response;immune system process;intracellular p…	biological regulation;cell death;cell proliferation;death;immune system process;response to abiotic stimulus;response to biotic stimulus;response to chemical stimulus;response to endogenous stimulus;response to external stimulus;response to stimulus;response to stress;signal transduction;viral reproduction	Chemokine signaling pathway;Hepatitis C;Jak-STAT signaling pathway;Measles;Osteoclast differentiation;Pancreatic cancer;Pathways in cancer;Toll-like receptor signaling pathway;Toxoplasmosis
P55210	Caspase-7 (CASP-7) (EC 3.4.22.60) (Apoptotic protease Mch-3) (CMH-1) (ICE-like apoptotic protease 3) (ICE-LAP3) [Cleaved into: Caspase-7 subunit p20;Caspase-7 subunit p11]	CASP7 MCH3	apoptosis;cell death;cellular component disassembly involved in apoptosis;death;positive regulation of catalytic activity;positive regulation of hydrolase activity;positive regulation of molecular function;programmed cell death;protein metabolic process;proteolysis;regulation of biological process;regulation of catalytic activity;regulation of hydrolase activity;regulation of metabolic process;re…	biological regulation;cell death;death;protein metabolic process;proteolysis	Apoptosis
O14733	Dual specificity mitogen-activated protein kinase kinase 7 (MAP kinase kinase 7) (MAPKK 7) (EC 2.7.12.2) (JNK-activating kinase 2) (MAPK/ERK kinase 7) (MEK 7) (Stress-activated protein kinase kinase 4) (SAPK kinase 4) (SAPKK-4) (SAPKK4) (c-Jun N-terminal kinase kinase 2) (JNK kinase 2) (JNKK 2)	MAP2K7 JNKK2 MEK7 MKK7 PRKMK7 SKK4	activation of immune response;activation of innate immune response;activation of MAPK activity;apoptosis;cell death;cellular protein metabolic process;cellular response to stimulus;cellular response to stress;death;defense response;immune response;immune response-activating signal transduction;immune response-regulating signaling pathway;immune system process;innate immune response;innate immune …	biological regulation;cell death;death;immune system process;macromolecule modification;phosphorus metabolic process;protein metabolic process;protein modification process;protein phosphorylation;regulation of protein modification process;response to abiotic stimulus;response to chemical stimulus;response to osmotic stress;response to stimulus;response to stress;signal transduction	ErbB signaling pathway;Fc epsilon RI signaling pathway;MAPK signaling pathway;Neurotrophin signaling pathway;Osteoclast differentiation;T cell receptor signaling pathway;Toll-like receptor signaling pathway
Q53GA4	Pleckstrin homology-like domain family A member 2 (Beckwith-Wiedemann syndrome chromosomal region 1 candidate gene C protein) (Imprinted in placenta and liver protein) (Tumor-suppressing STF cDNA 3 protein) (Tumor-suppressing subchromosomal transferable fragment candidate gene 3 protein) (p17-Beckwith-Wiedemann region 1 C) (p17-BWR1C)	PHLDA2 BWR1C HLDA2 IPL TSSC3	apoptosis;cell death;death;programmed cell death;regulation of biological process;regulation of cellular metabolic process;regulation of cellular process;regulation of glycogen metabolic process;regulation of metabolic process;regulation of polysaccharide metabolic process	biological regulation;cell death;death
P54577	Tyrosine--tRNA ligase, cytoplasmic (EC 6.1.1.1) (Tyrosyl-tRNA synthetase) (TyrRS) [Cleaved into: Tyrosine--tRNA ligase, cytoplasmic, N-terminally processed]	YARS1 YARS	apoptosis;cell death;cellular response to stimulus;death;programmed cell death;regulation of biological process;regulation of cellular process;response to stimulus;signal transduction	biological regulation;cell death;cellular amino acid metabolic process;death;response to stimulus;signal transduction
Q9UJU6	Drebrin-like protein (Cervical SH3P7) (Cervical mucin-associated protein) (Drebrin-F) (HPK1-interacting protein of 55 kDa) (HIP-55) (SH3 domain-containing protein 7)	DBNL CMAP SH3P7 PP5423	activation of MAPK activity;apoptosis;cell death;cell projection morphogenesis;cell projection organization;cellular component assembly;cellular component assembly at cellular level;cellular component disassembly involved in apoptosis;cellular protein metabolic process;cellular response to stimulus;death;endocytosis;establishment of localization;immune system process;intracellular signal transduc…	biological regulation;cell death;cellular component assembly;death;endocytosis;establishment of localization;immune system process;macromolecule modification;membrane invagination;membrane organization;phosphorus metabolic process;protein metabolic process;protein modification process;protein phosphorylation;regulation of protein modification process;response to stimulus;signal transduction;trans…
O14727	Apoptotic protease-activating factor 1 (APAF-1)	APAF1 KIAA0413	apoptosis;cell death;cellular response to endogenous stimulus;cellular response to stimulus;death;positive regulation of catalytic activity;positive regulation of hydrolase activity;positive regulation of molecular function;programmed cell death;regulation of apoptosis;regulation of biological process;regulation of catalytic activity;regulation of cell death;regulation of cellular process;regulat…	biological regulation;cell death;death;response to biotic stimulus;response to endogenous stimulus;response to stimulus	Apoptosis;p53 signaling pathway
Q9Y6E0	Serine/threonine-protein kinase 24 (EC 2.7.11.1) (Mammalian STE20-like protein kinase 3) (MST-3) (STE20-like kinase MST3) [Cleaved into: Serine/threonine-protein kinase 24 36 kDa subunit (Mammalian STE20-like protein kinase 3 N-terminal) (MST3/N);Serine/threonine-protein kinase 24 12 kDa subunit (Mammalian STE20-like protein kinase 3 C-terminal) (MST3/C)]	STK24 MST3 STK3	activation of protein kinase activity;apoptosis;cell death;cellular component disassembly involved in apoptosis;cellular protein metabolic process;cellular response to stimulus;cellular response to stress;death;intracellular protein kinase cascade;intracellular signal transduction;macromolecule modification;negative regulation of cellular process;phosphate-containing compound metabolic process;ph…	biological regulation;cell death;death;macromolecule modification;phosphorus metabolic process;protein metabolic process;protein modification process;protein phosphorylation;regulation of cell cycle;regulation of protein modification process;response to chemical stimulus;response to stimulus;response to stress;signal transduction
P28072	Proteasome subunit beta type-6 (EC 3.4.25.1) (Macropain delta chain) (Multicatalytic endopeptidase complex delta chain) (Proteasome delta chain) (Proteasome subunit Y)	PSMB6 LMPY Y	activation of immune response;activation of innate immune response;anaphase-promoting complex-dependent proteasomal ubiquitin-dependent protein catabolic process;antigen processing and presentation;antigen processing and presentation of exogenous antigen;antigen processing and presentation of exogenous peptide antigen;antigen processing and presentation of exogenous peptide antigen via MHC class …	biological regulation;catabolic process;cell cycle;cell death;death;immune system process;macromolecule modification;mitotic cell cycle;protein metabolic process;protein modification by small protein conjugation or removal;protein modification process;proteolysis;proteolysis involved in cellular protein catabolic process;regulation of cell cycle;regulation of protein modification process;response…	Proteasome
Q9H8M7	Ubiquitin carboxyl-terminal hydrolase MINDY-3 (EC 3.4.19.12) (Dermal papilla-derived protein 5) (Deubiquitinating enzyme MINDY-3) (Protein CARP)	MINDY3 C10orf97 CARP DERP5 FAM188A MSTP126 My042	apoptosis;cell death;death;programmed cell death	cell death;death
P62191	26S proteasome regulatory subunit 4 (P26s4) (26S proteasome AAA-ATPase subunit RPT2) (Proteasome 26S subunit ATPase 1)	PSMC1	activation of immune response;activation of innate immune response;anaphase-promoting complex-dependent proteasomal ubiquitin-dependent protein catabolic process;antigen processing and presentation;antigen processing and presentation of exogenous antigen;antigen processing and presentation of exogenous peptide antigen;antigen processing and presentation of exogenous peptide antigen via MHC class …	biological regulation;catabolic process;cell cycle;cell death;death;immune system process;macromolecule modification;mitotic cell cycle;protein metabolic process;protein modification by small protein conjugation or removal;protein modification process;proteolysis;proteolysis involved in cellular protein catabolic process;regulation of cell cycle;regulation of protein modification process;response…	Proteasome
O60443	Gasdermin-E (Inversely correlated with estrogen receptor expression 1) (ICERE-1) (Non-syndromic hearing impairment protein 5) [Cleaved into: Gasdermin-E, N-terminal (GSDME-NT);Gasdermin-E, C-terminal (GSDME-CT)]	GSDME DFNA5 ICERE1	apoptosis;cell death;death;negative regulation of cellular process;programmed cell death;regulation of biological process;regulation of cellular process	biological regulation;cell death;death
P30419	Glycylpeptide N-tetradecanoyltransferase 1 (EC 2.3.1.97) (Myristoyl-CoA:protein N-myristoyltransferase 1) (HsNMT1) (NMT 1) (Type I N-myristoyltransferase) (Peptide N-myristoyltransferase 1) (Protein-lysine myristoyltransferase NMT1) (EC 2.3.1.-)	NMT1 NMT	apoptosis;cell death;cell surface receptor linked signaling pathway;cellular protein metabolic process;cellular response to stimulus;death;macromolecule modification;programmed cell death;protein metabolic process;protein modification process;regulation of biological process;regulation of cellular process;regulation of response to stimulus;regulation of signal transduction;regulation of signaling…	biological regulation;cell death;death;macromolecule modification;protein metabolic process;protein modification process;response to abiotic stimulus;response to external stimulus;response to stimulus;signal transduction;viral reproduction
P78344	Eukaryotic translation initiation factor 4 gamma 2 (eIF-4-gamma 2) (eIF-4G 2) (eIF4G 2) (Death-associated protein 5) (DAP-5) (p97)	EIF4G2 DAP5 OK/SW-cl.75	cell cycle process;cell death;cell surface receptor linked signaling pathway;cellular response to chemical stimulus;cellular response to organic substance;cellular response to stimulus;death;negative regulation of cellular process;posttranscriptional regulation of gene expression;regulation of biological process;regulation of cell cycle;regulation of cellular metabolic process;regulation of cellu…	biological regulation;cell death;death;regulation of cell cycle;regulation of translation;response to chemical stimulus;response to stimulus;signal transduction
Q13564	NEDD8-activating enzyme E1 regulatory subunit (Amyloid beta precursor protein-binding protein 1, 59 kDa) (APP-BP1) (Amyloid protein-binding protein 1) (Proto-oncogene protein 1)	NAE1 APPBP1 HPP1	apoptosis;cell death;cellular protein metabolic process;cellular response to stimulus;death;macromolecule modification;negative regulation of cellular process;programmed cell death;protein metabolic process;protein modification by small protein conjugation;protein modification by small protein conjugation or removal;protein modification process;regulation of apoptosis;regulation of biological pro…	biological regulation;cell death;death;macromolecule modification;protein metabolic process;protein modification by small protein conjugation or removal;protein modification process;regulation of cell cycle;response to stimulus;signal transduction
P98082	Disabled homolog 2 (Adaptor molecule disabled-2) (Differentially expressed in ovarian carcinoma 2) (DOC-2) (Differentially-expressed protein 2)	DAB2 DOC2	activation of MAPK activity;apoptosis;cell death;cell surface receptor linked signaling pathway;cellular component assembly;cellular component assembly at cellular level;cellular protein metabolic process;cellular response to chemical stimulus;cellular response to endogenous stimulus;cellular response to growth factor stimulus;cellular response to organic substance;cellular response to stimulus;d…	biological regulation;cell death;cell proliferation;cellular component assembly;death;endocytosis;establishment of localization;macromolecule modification;membrane invagination;membrane organization;phosphorus metabolic process;protein metabolic process;protein modification process;protein phosphorylation;protein transport;regulation of protein modification process;response to chemical stimulus;r…	Endocytosis
Q00535	Cyclin-dependent kinase 5 (EC 2.7.11.1) (Cell division protein kinase 5) (Cyclin-dependent-like kinase 5) (Serine/threonine-protein kinase PSSALRE) (Tau protein kinase II catalytic subunit) (TPKII catalytic subunit)	CDK5 CDKN5 PSSALRE	actin cytoskeleton organization;actin filament-based process;apoptosis;catabolic process;cell cycle;cell death;cell projection morphogenesis;cell projection organization;cellular catabolic process;cellular component assembly;cellular component assembly at cellular level;cellular component movement;cellular protein metabolic process;cytoskeleton organization;death;endocytosis;establishment of loca…	biological regulation;catabolic process;cell cycle;cell death;cell division;cell proliferation;cellular component assembly;cellular component movement;cytoskeleton organization;death;endocytosis;establishment of localization;macromolecule modification;membrane invagination;membrane organization;phosphorus metabolic process;protein metabolic process;protein modification process;protein phosphoryla…	Axon guidance
Q9Y2A7	Nck-associated protein 1 (NAP 1) (Membrane-associated protein HEM-2) (p125Nap1)	NCKAP1 HEM2 KIAA0587 NAP1	actin cytoskeleton organization;actin filament-based process;apoptosis;cell death;cell projection assembly;cell projection organization;cell surface receptor linked signaling pathway;cellular component assembly;cellular component assembly at cellular level;cellular component movement;cellular response to chemical stimulus;cellular response to growth factor stimulus;cellular response to organic su…	biological regulation;cell death;cellular component assembly;cellular component movement;cytoskeleton organization;death;establishment or maintenance of cell polarity;immune system process;regulation of organelle organization;response to chemical stimulus;response to stimulus;response to stress;signal transduction;viral reproduction	Regulation of actin cytoskeleton
Q16513	Serine/threonine-protein kinase N2 (EC 2.7.11.13) (PKN gamma) (Protein kinase C-like 2) (Protein-kinase C-related kinase 2)	PKN2 PRK2 PRKCL2	apoptosis;cell cycle;cell death;cellular component assembly;cellular component assembly at cellular level;cellular component movement;cellular protein metabolic process;cellular response to stimulus;death;intracellular signal transduction;macromolecule modification;phosphate-containing compound metabolic process;phosphorus metabolic process;phosphorylation;programmed cell death;protein metabolic …	biological regulation;cell cycle;cell death;cell division;cellular component assembly;cellular component movement;death;macromolecule modification;phosphorus metabolic process;protein metabolic process;protein modification process;protein phosphorylation;regulation of cell cycle;response to stimulus;signal transduction
Q06323	Proteasome activator complex subunit 1 (11S regulator complex subunit alpha) (REG-alpha) (Activator of multicatalytic protease subunit 1) (Interferon gamma up-regulated I-5111 protein) (IGUP I-5111) (Proteasome activator 28 subunit alpha) (PA28a) (PA28alpha)	PSME1 IFI5111	activation of immune response;activation of innate immune response;anaphase-promoting complex-dependent proteasomal ubiquitin-dependent protein catabolic process;antigen processing and presentation;antigen processing and presentation of exogenous antigen;antigen processing and presentation of exogenous peptide antigen;antigen processing and presentation of exogenous peptide antigen via MHC class …	biological regulation;catabolic process;cell cycle;cell death;death;immune system process;macromolecule modification;mitotic cell cycle;protein metabolic process;protein modification by small protein conjugation or removal;protein modification process;proteolysis;proteolysis involved in cellular protein catabolic process;regulation of cell cycle;regulation of protein modification process;response…	Proteasome
P46379	Large proline-rich protein BAG6 (BAG family molecular chaperone regulator 6) (BCL2-associated athanogene 6) (BAG-6) (HLA-B-associated transcript 3) (Protein G3) (Protein Scythe)	BAG6 BAT3 G3	apoptosis;catabolic process;cell cycle process;cell death;cellular catabolic process;cellular component assembly;cellular component assembly at cellular level;cellular macromolecule catabolic process;cellular protein metabolic process;cellular response to stimulus;cellular response to stress;death;DNA damage response, signal transduction by p53 class mediator;establishment of localization;immune …	biological regulation;catabolic process;cell death;cellular component assembly;death;establishment of localization;immune system process;macromolecule modification;protein metabolic process;protein modification process;proteolysis;proteolysis involved in cellular protein catabolic process;response to DNA damage stimulus;response to stimulus;response to stress;signal transduction;transport
Q96CV9	Optineurin (E3-14.7K-interacting protein) (FIP-2) (Huntingtin yeast partner L) (Huntingtin-interacting protein 7) (HIP-7) (Huntingtin-interacting protein L) (NEMO-related protein) (Optic neuropathy-inducing protein) (Transcription factor IIIA-interacting protein) (TFIIIA-IntP)	OPTN FIP2 GLC1E HIP7 HYPL NRP	autophagy;catabolic process;cell cycle;cell cycle process;cell death;cellular catabolic process;cellular response to stimulus;cellular response to stress;death;defense response;establishment of localization;establishment of localization in cell;establishment of protein localization;G2/M transition of mitotic cell cycle;Golgi organization;Golgi vesicle transport;intracellular protein transport;int…	autophagy;biological regulation;catabolic process;cell cycle;cell death;death;establishment of localization;Golgi organization;Golgi vesicle transport;mitotic cell cycle;protein targeting;protein transport;response to biotic stimulus;response to external stimulus;response to stimulus;response to stress;signal transduction;transport;vesicle-mediated transport
Q9NR09	Baculoviral IAP repeat-containing protein 6 (EC 2.3.2.27) (BIR repeat-containing ubiquitin-conjugating enzyme) (BRUCE) (RING-type E3 ubiquitin transferase BIRC6) (Ubiquitin-conjugating BIR domain enzyme apollon) (APOLLON)	BIRC6 KIAA1289	apoptosis;cell cycle process;cell death;cellular protein metabolic process;death;macromolecule modification;negative regulation of apoptosis;negative regulation of catalytic activity;negative regulation of cell death;negative regulation of cellular process;negative regulation of molecular function;negative regulation of programmed cell death;phosphate-containing compound metabolic process;phospho…	biological regulation;cell death;cell division;death;macromolecule modification;mitosis;nuclear division;phosphorus metabolic process;protein metabolic process;protein modification by small protein conjugation or removal;protein modification process;protein phosphorylation	Ubiquitin mediated proteolysis
Q16539	Mitogen-activated protein kinase 14 (MAP kinase 14) (MAPK 14) (EC 2.7.11.24) (Cytokine suppressive anti-inflammatory drug-binding protein) (CSAID-binding protein) (CSBP) (MAP kinase MXI2) (MAX-interacting protein 2) (Mitogen-activated protein kinase p38 alpha) (MAP kinase p38 alpha) (Stress-activated protein kinase 2a) (SAPK2a)	MAPK14 CSBP CSBP1 CSBP2 CSPB1 MXI2 SAPK2A	activation of immune response;activation of innate immune response;activation of MAPK activity;alcohol metabolic process;apoptosis;cell death;cell surface receptor linked signaling pathway;cellular component movement;cellular protein metabolic process;cellular response to chemical stimulus;cellular response to growth factor stimulus;cellular response to organic substance;cellular response to stim…	alcohol metabolic process;biological regulation;cell activation;cell death;cellular component movement;death;immune system process;macromolecule modification;phosphorus metabolic process;protein metabolic process;protein modification process;protein phosphorylation;regulation of cell cycle;regulation of protein modification process;response to abiotic stimulus;response to biotic stimulus;response…	Chagas disease (American trypanosomiasis);Epithelial cell signaling in Helicobacter pylori infection;Fc epsilon RI signaling pathway;Hepatitis C;Leukocyte transendothelial migration;MAPK signaling pathway;Neurotrophin signaling pathway;NOD-like receptor signaling pathway;Osteoclast differentiation;RIG-I-like receptor signaling pathway;Shigellosis;T cell receptor signaling pathway;Toll-like recept…
Q9BRT3	Migration and invasion enhancer 1 (HBV X-transactivated gene 4 protein) (HBV XAg-transactivated protein 4) (Protein C35)	MIEN1 C17orf37 RDX12 XTP4	apoptosis;cell death;death;negative regulation of apoptosis;negative regulation of cell death;negative regulation of cellular process;negative regulation of programmed cell death;positive regulation of cell projection organization;programmed cell death;regulation of apoptosis;regulation of biological process;regulation of cell death;regulation of cell projection assembly;regulation of cell projec…	biological regulation;cell death;death
O00429	Dynamin-1-like protein (EC 3.6.5.5) (Dnm1p/Vps1p-like protein) (DVLP) (Dynamin family member proline-rich carboxyl-terminal domain less) (Dymple) (Dynamin-like protein) (Dynamin-like protein 4) (Dynamin-like protein IV) (HdynIV) (Dynamin-related protein 1)	DNM1L DLP1 DRP1	apoptosis;cell death;cellular component assembly;cellular component assembly at cellular level;cellular component disassembly involved in apoptosis;death;endocytosis;establishment of localization;membrane invagination;membrane organization;programmed cell death;protein polymerization;regulation of apoptosis;regulation of biological process;regulation of cell death;regulation of cellular component…	biological regulation;cell death;cellular component assembly;death;endocytosis;establishment of localization;membrane invagination;membrane organization;protein polymerization;regulation of organelle organization;transport;vesicle-mediated transport	Bacterial invasion of epithelial cells;Endocytosis;Fc gamma R-mediated phagocytosis
P06737	Glycogen phosphorylase, liver form (EC 2.4.1.1)	PYGL	alcohol biosynthetic process;alcohol metabolic process;carbohydrate biosynthetic process;catabolic process;cell death;cellular carbohydrate biosynthetic process;cellular glucan metabolic process;death;energy reserve metabolic process;glucan metabolic process;glucose metabolic process;glycogen metabolic process;heterocycle metabolic process;hexose metabolic process;macromolecule catabolic process;…	alcohol metabolic process;biological regulation;catabolic process;cell death;death;energy reserve metabolic process;heterocycle metabolic process	Insulin signaling pathway
P31749	RAC-alpha serine/threonine-protein kinase (EC 2.7.11.1) (Protein kinase B) (PKB) (Protein kinase B alpha) (PKB alpha) (Proto-oncogene c-Akt) (RAC-PK-alpha)	AKT1 PKB RAC	alcohol metabolic process;apoptosis;carbohydrate biosynthetic process;catabolic process;cell death;cell projection organization;cell surface receptor linked signaling pathway;cellular carbohydrate biosynthetic process;cellular glucan metabolic process;cellular nitrogen compound biosynthetic process;cellular protein metabolic process;cellular response to chemical stimulus;cellular response to endo…	alcohol metabolic process;biological regulation;catabolic process;cell activation;cell death;cell proliferation;death;energy reserve metabolic process;establishment of localization;immune system process;macromolecule modification;membrane organization;phosphorus metabolic process;protein metabolic process;protein modification by small protein conjugation or removal;protein modification process;pr…	Acute myeloid leukemia;Adipocytokine signaling pathway;Apoptosis;B cell receptor signaling pathway;Chagas disease (American trypanosomiasis);Chemokine signaling pathway;Chronic myeloid leukemia;ErbB signaling pathway;Fc epsilon RI signaling pathway;Fc gamma R-mediated phagocytosis;Focal adhesion;Glioma;Hepatitis C;Insulin signaling pathway;Jak-STAT signaling pathway;MAPK signaling pathway;Measles…
Q8WUM4	Programmed cell death 6-interacting protein (PDCD6-interacting protein) (ALG-2-interacting protein 1) (ALG-2-interacting protein X) (Hp95)	PDCD6IP AIP1 ALIX KIAA1375	apoptosis;cell cycle;cell death;death;establishment of localization;establishment of protein localization;programmed cell death;protein transport;regulation of biological process;regulation of cell cycle;regulation of cellular component organization;regulation of cellular process;regulation of cytoskeleton organization;regulation of microtubule cytoskeleton organization;regulation of microtubule-…	biological regulation;cell cycle;cell death;death;establishment of localization;protein transport;regulation of cell cycle;regulation of organelle organization;transport;viral reproduction	Endocytosis
Q9UNM6	26S proteasome non-ATPase regulatory subunit 13 (26S proteasome regulatory subunit RPN9) (26S proteasome regulatory subunit S11) (26S proteasome regulatory subunit p40.5)	PSMD13	activation of immune response;activation of innate immune response;anaphase-promoting complex-dependent proteasomal ubiquitin-dependent protein catabolic process;antigen processing and presentation;antigen processing and presentation of exogenous antigen;antigen processing and presentation of exogenous peptide antigen;antigen processing and presentation of exogenous peptide antigen via MHC class …	biological regulation;catabolic process;cell cycle;cell death;death;immune system process;macromolecule modification;mitotic cell cycle;protein metabolic process;protein modification by small protein conjugation or removal;protein modification process;proteolysis;proteolysis involved in cellular protein catabolic process;regulation of cell cycle;regulation of protein modification process;response…	Proteasome
P19838	Nuclear factor NF-kappa-B p105 subunit (DNA-binding factor KBF1) (EBP-1) (Nuclear factor of kappa light polypeptide gene enhancer in B-cells 1) [Cleaved into: Nuclear factor NF-kappa-B p50 subunit]	NFKB1	activation of immune response;activation of innate immune response;antigen receptor-mediated signaling pathway;apoptosis;cell death;cell surface receptor linked signaling pathway;cellular response to chemical stimulus;cellular response to endogenous stimulus;cellular response to hormone stimulus;cellular response to organic substance;cellular response to peptide hormone stimulus;cellular response…	biological regulation;cell death;death;immune system process;protein metabolic process;proteolysis;response to abiotic stimulus;response to biotic stimulus;response to chemical stimulus;response to endogenous stimulus;response to external stimulus;response to stimulus;response to stress;signal transduction	Acute myeloid leukemia;Adipocytokine signaling pathway;Apoptosis;B cell receptor signaling pathway;Chagas disease (American trypanosomiasis);Chemokine signaling pathway;Chronic myeloid leukemia;Epithelial cell signaling in Helicobacter pylori infection;Hepatitis C;MAPK signaling pathway;Measles;Neurotrophin signaling pathway;NOD-like receptor signaling pathway;Osteoclast differentiation;Pancreati…
Q16401	26S proteasome non-ATPase regulatory subunit 5 (26S protease subunit S5 basic) (26S proteasome subunit S5B)	PSMD5 KIAA0072	activation of immune response;activation of innate immune response;anaphase-promoting complex-dependent proteasomal ubiquitin-dependent protein catabolic process;antigen processing and presentation;antigen processing and presentation of exogenous antigen;antigen processing and presentation of exogenous peptide antigen;antigen processing and presentation of exogenous peptide antigen via MHC class …	biological regulation;catabolic process;cell cycle;cell death;cellular component assembly;death;immune system process;macromolecule modification;mitotic cell cycle;protein metabolic process;protein modification by small protein conjugation or removal;protein modification process;proteolysis;proteolysis involved in cellular protein catabolic process;regulation of cell cycle;regulation of protein m…
P06400	Retinoblastoma-associated protein (p105-Rb) (p110-RB1) (pRb) (Rb) (pp110)	RB1	apoptosis;cell cycle;cell cycle process;cell death;cell projection organization;cellular response to stimulus;cytoskeleton organization;death;G1/S transition of mitotic cell cycle;intracellular signal transduction;microtubule cytoskeleton organization;microtubule-based process;mitotic cell cycle;negative regulation of catalytic activity;negative regulation of cell communication;negative regulatio…	biological regulation;cell cycle;cell death;cell division;cytoskeleton organization;death;mitotic cell cycle;regulation of cell cycle;regulation of organelle organization;regulation of protein modification process;response to stimulus;signal transduction;viral reproduction	Chronic myeloid leukemia;Glioma;Melanoma;Non-small cell lung cancer;Pancreatic cancer;Pathways in cancer;Prostate cancer
P14618	Pyruvate kinase PKM (EC 2.7.1.40) (Cytosolic thyroid hormone-binding protein) (CTHBP) (Opa-interacting protein 3) (OIP-3) (Pyruvate kinase 2/3) (Pyruvate kinase muscle isozyme) (Threonine-protein kinase PKM2) (EC 2.7.11.1) (Thyroid hormone-binding protein 1) (THBP1) (Tumor M2-PK) (Tyrosine-protein kinase PKM2) (EC 2.7.10.2) (p58)	PKM OIP3 PK2 PK3 PKM2	alcohol metabolic process;cell death;death;glucose metabolic process;hexose metabolic process;monosaccharide metabolic process;programmed cell death	alcohol metabolic process;cell death;death	Carbon fixation in photosynthetic organisms;Glycolysis / Gluconeogenesis;Purine metabolism
P62258	14-3-3 protein epsilon (14-3-3E)	YWHAE	apoptosis;cell cycle;cell cycle process;cell death;cell surface receptor linked signaling pathway;cellular component movement;cellular response to stimulus;cellular response to stress;death;enzyme linked receptor protein signaling pathway;establishment of localization;establishment of localization in cell;establishment of protein localization;G2/M transition of mitotic cell cycle;intracellular pr…	biological regulation;cell cycle;cell death;cellular component movement;death;establishment of localization;membrane organization;mitotic cell cycle;protein targeting;protein transport;response to abiotic stimulus;response to stimulus;response to stress;signal transduction;transport;viral reproduction	Neurotrophin signaling pathway
P63104	14-3-3 protein zeta/delta (Protein kinase C inhibitor protein 1) (KCIP-1)	YWHAZ	apoptosis;cell death;cellular component assembly;cellular component assembly at cellular level;cellular response to stimulus;death;establishment of localization;establishment of localization in cell;establishment of protein localization;Golgi organization;intracellular protein transport;intracellular signal transduction;intracellular transport;membrane organization;negative regulation of apoptosi…	biological regulation;cell activation;cell death;cellular component assembly;death;establishment of localization;Golgi organization;membrane organization;protein targeting;protein transport;response to chemical stimulus;response to stimulus;secretion;signal transduction;transport	Neurotrophin signaling pathway
Q14790	Caspase-8 (CASP-8) (EC 3.4.22.61) (Apoptotic cysteine protease) (Apoptotic protease Mch-5) (CAP4) (FADD-homologous ICE/ced-3-like protease) (FADD-like ICE) (FLICE) (ICE-like apoptotic protease 5) (MORT1-associated ced-3 homolog) (MACH) [Cleaved into: Caspase-8 subunit p18;Caspase-8 subunit p10]	CASP8 MCH5	activation of immune response;activation of innate immune response;apoptosis;cell death;cell surface receptor linked signaling pathway;cellular component assembly;cellular component disassembly involved in apoptosis;cellular response to chemical stimulus;cellular response to organic substance;cellular response to stimulus;cytoplasmic pattern recognition receptor signaling pathway;death;defense re…	biological regulation;cell activation;cell death;cellular component assembly;death;immune system process;protein metabolic process;proteolysis;proteolysis involved in cellular protein catabolic process;response to abiotic stimulus;response to biotic stimulus;response to chemical stimulus;response to endogenous stimulus;response to external stimulus;response to stimulus;response to stress;signal t…	Apoptosis;Chagas disease (American trypanosomiasis);NOD-like receptor signaling pathway;p53 signaling pathway;Pathways in cancer;RIG-I-like receptor signaling pathway;Toll-like receptor signaling pathway;Toxoplasmosis
P09972	Fructose-bisphosphate aldolase C (EC 4.1.2.13) (Brain-type aldolase)	ALDOC ALDC	alcohol biosynthetic process;alcohol metabolic process;apoptosis;carbohydrate biosynthetic process;cell death;cellular carbohydrate biosynthetic process;cellular component assembly;death;fructose metabolic process;glucose metabolic process;hexose biosynthetic process;hexose metabolic process;monosaccharide biosynthetic process;monosaccharide metabolic process;programmed cell death;response to che…	alcohol metabolic process;cell death;cellular component assembly;death;response to chemical stimulus;response to endogenous stimulus;response to stimulus;response to stress	Carbon fixation in photosynthetic organisms;Fructose and mannose metabolism;Glycolysis / Gluconeogenesis;Pentose phosphate pathway
P20618	Proteasome subunit beta type-1 (Macropain subunit C5) (Multicatalytic endopeptidase complex subunit C5) (Proteasome component C5) (Proteasome gamma chain)	PSMB1 PSC5	activation of immune response;activation of innate immune response;anaphase-promoting complex-dependent proteasomal ubiquitin-dependent protein catabolic process;antigen processing and presentation;antigen processing and presentation of exogenous antigen;antigen processing and presentation of exogenous peptide antigen;antigen processing and presentation of exogenous peptide antigen via MHC class …	biological regulation;catabolic process;cell cycle;cell death;death;immune system process;macromolecule modification;mitotic cell cycle;protein metabolic process;protein modification by small protein conjugation or removal;protein modification process;proteolysis;proteolysis involved in cellular protein catabolic process;regulation of cell cycle;regulation of protein modification process;response…	Proteasome
Q92530	Proteasome inhibitor PI31 subunit (hPI31)	PSMF1	activation of immune response;activation of innate immune response;anaphase-promoting complex-dependent proteasomal ubiquitin-dependent protein catabolic process;antigen processing and presentation;antigen processing and presentation of exogenous antigen;antigen processing and presentation of exogenous peptide antigen;antigen processing and presentation of exogenous peptide antigen via MHC class …	biological regulation;catabolic process;cell cycle;cell death;death;immune system process;macromolecule modification;mitotic cell cycle;protein metabolic process;protein modification by small protein conjugation or removal;protein modification process;proteolysis;proteolysis involved in cellular protein catabolic process;regulation of cell cycle;regulation of protein modification process;response…	Proteasome
P67775	Serine/threonine-protein phosphatase 2A catalytic subunit alpha isoform (PP2A-alpha) (EC 3.1.3.16) (Replication protein C) (RP-C)	PPP2CA	apoptosis;catabolic process;cell cycle;cell cycle process;cell death;cell surface receptor linked signaling pathway;cellular catabolic process;cellular component assembly;cellular macromolecule catabolic process;cellular protein metabolic process;cellular response to chemical stimulus;cellular response to growth factor stimulus;cellular response to organic substance;cellular response to stimulus;…	biological regulation;catabolic process;cell cycle;cell death;cellular component assembly;death;macromolecule modification;membrane organization;mitotic cell cycle;phosphorus metabolic process;protein dephosphorylation;protein metabolic process;protein modification process;regulation of protein modification process;response to chemical stimulus;response to endogenous stimulus;response to stimulus…	Chagas disease (American trypanosomiasis);Hepatitis C;TGF-beta signaling pathway;Tight junction
P27348	14-3-3 protein theta (14-3-3 protein T-cell) (14-3-3 protein tau) (Protein HS1)	YWHAQ	apoptosis;cell death;cellular response to stimulus;death;establishment of localization;establishment of localization in cell;establishment of protein localization;intracellular protein transport;intracellular signal transduction;intracellular transport;membrane organization;negative regulation of cellular process;programmed cell death;protein transport;regulation of biological process;regulation …	biological regulation;cell death;death;establishment of localization;membrane organization;protein targeting;protein transport;response to stimulus;signal transduction;transport	Neurotrophin signaling pathway
Q9Y371	Endophilin-B1 (Bax-interacting factor 1) (Bif-1) (SH3 domain-containing GRB2-like protein B1)	SH3GLB1 KIAA0491 CGI-61	apoptosis;catabolic process;cell death;cellular catabolic process;cellular component assembly;cellular response to stimulus;cellular response to stress;death;macromolecule catabolic process;membrane organization;positive regulation of catabolic process;positive regulation of cellular catabolic process;positive regulation of protein complex assembly;programmed cell death;receptor metabolic process…	biological regulation;catabolic process;cell death;cellular component assembly;death;membrane organization;regulation of organelle organization;response to external stimulus;response to stimulus;response to stress	Endocytosis
Q07157	Tight junction protein ZO-1 (Tight junction protein 1) (Zona occludens protein 1) (Zonula occludens protein 1)	TJP1 ZO1	apoptosis;cell death;cellular component assembly;cellular component assembly at cellular level;cellular component disassembly involved in apoptosis;cellular response to chemical stimulus;cellular response to organic substance;cellular response to stimulus;death;intracellular signal transduction;membrane organization;programmed cell death;regulation of biological process;regulation of cellular pro…	biological regulation;cell death;cellular component assembly;death;membrane organization;response to abiotic stimulus;response to biotic stimulus;response to chemical stimulus;response to stimulus;signal transduction	Epithelial cell signaling in Helicobacter pylori infection;Gap junction;Tight junction
Q9HD15	Steroid receptor RNA activator 1 (Steroid receptor RNA activator protein) (SRAP)	SRA1 PP7684	apoptosis;cell death;death;positive regulation of molecular function;programmed cell death;regulation of apoptosis;regulation of biological process;regulation of cell death;regulation of cellular metabolic process;regulation of cellular process;regulation of metabolic process;regulation of molecular function;regulation of programmed cell death;regulation of response to stimulus;regulation of sign…	biological regulation;cell death;cell proliferation;death
Q13630	GDP-L-fucose synthase (EC 1.1.1.271) (GDP-4-keto-6-deoxy-D-mannose-3,5-epimerase-4-reductase) (Protein FX) (Red cell NADP(H)-binding protein) (Short-chain dehydrogenase/reductase family 4E member 1)	GFUS SDR4E1 TSTA3	alcohol biosynthetic process;alcohol metabolic process;carbohydrate biosynthetic process;cell death;cellular carbohydrate biosynthetic process;death;hexose biosynthetic process;hexose metabolic process;monosaccharide biosynthetic process;monosaccharide metabolic process;nucleotide-sugar metabolic process;small molecule biosynthetic process	alcohol metabolic process;cell death;death;nucleotide-sugar metabolic process	Amino sugar and nucleotide sugar metabolism;Fructose and mannose metabolism
O60566	Mitotic checkpoint serine/threonine-protein kinase BUB1 beta (EC 2.7.11.1) (MAD3/BUB1-related protein kinase) (hBUBR1) (Mitotic checkpoint kinase MAD3L) (Protein SSK1)	BUB1B BUBR1 MAD3L SSK1	anaphase-promoting complex-dependent proteasomal ubiquitin-dependent protein catabolic process;apoptosis;catabolic process;cell cycle;cell cycle process;cell death;cellular catabolic process;cellular macromolecule catabolic process;cellular response to stimulus;death;intracellular signal transduction;macromolecule catabolic process;mitotic cell cycle;modification-dependent macromolecule catabolic…	biological regulation;catabolic process;cell cycle;cell death;cell division;cell proliferation;death;mitosis;mitotic cell cycle;nuclear division;protein metabolic process;proteolysis;proteolysis involved in cellular protein catabolic process;regulation of cell cycle;regulation of organelle organization;regulation of protein modification process;response to stimulus;signal transduction
Q12983	BCL2/adenovirus E1B 19 kDa protein-interacting protein 3	BNIP3 NIP3	apoptosis;autophagy;catabolic process;cell death;cellular catabolic process;cellular macromolecule catabolic process;cellular protein metabolic process;cellular response to chemical stimulus;cellular response to stimulus;cellular response to stress;death;defense response;immune system process;macromolecule catabolic process;membrane organization;negative regulation of apoptosis;negative regulatio…	autophagy;biological regulation;catabolic process;cell death;death;immune system process;membrane organization;protein metabolic process;regulation of organelle organization;response to abiotic stimulus;response to biotic stimulus;response to chemical stimulus;response to external stimulus;response to stimulus;response to stress;viral reproduction
Q9Y6K9	NF-kappa-B essential modulator (NEMO) (FIP-3) (IkB kinase-associated protein 1) (IKKAP1) (Inhibitor of nuclear factor kappa-B kinase subunit gamma) (I-kappa-B kinase subunit gamma) (IKK-gamma) (IKKG) (IkB kinase subunit gamma) (NF-kappa-B essential modifier)	IKBKG FIP3 NEMO	activation of immune response;activation of innate immune response;activation of MAPK activity;activation of protein kinase activity;antigen receptor-mediated signaling pathway;apoptosis;cell death;cell surface receptor linked signaling pathway;cellular protein metabolic process;cellular response to stimulus;cellular response to stress;cytoplasmic pattern recognition receptor signaling pathway;de…	biological regulation;cell death;death;establishment of localization;immune system process;macromolecule modification;phosphorus metabolic process;protein metabolic process;protein modification process;protein phosphorylation;regulation of protein modification process;response to biotic stimulus;response to DNA damage stimulus;response to stimulus;response to stress;signal transduction;viral repr…	Acute myeloid leukemia;Adipocytokine signaling pathway;Apoptosis;B cell receptor signaling pathway;Chagas disease (American trypanosomiasis);Chemokine signaling pathway;Chronic myeloid leukemia;Epithelial cell signaling in Helicobacter pylori infection;Hepatitis C;MAPK signaling pathway;NOD-like receptor signaling pathway;Osteoclast differentiation;Pancreatic cancer;Pathways in cancer;Prostate ca…
Q9NQS1	Cell death regulator Aven	AVEN	apoptosis;cell death;death;negative regulation of apoptosis;negative regulation of cell death;negative regulation of cellular process;negative regulation of programmed cell death;programmed cell death;regulation of apoptosis;regulation of biological process;regulation of cell death;regulation of cellular process;regulation of programmed cell death	biological regulation;cell death;death
P28066	Proteasome subunit alpha type-5 (Macropain zeta chain) (Multicatalytic endopeptidase complex zeta chain) (Proteasome zeta chain)	PSMA5	activation of immune response;activation of innate immune response;anaphase-promoting complex-dependent proteasomal ubiquitin-dependent protein catabolic process;antigen processing and presentation;antigen processing and presentation of exogenous antigen;antigen processing and presentation of exogenous peptide antigen;antigen processing and presentation of exogenous peptide antigen via MHC class …	biological regulation;catabolic process;cell cycle;cell death;death;immune system process;macromolecule modification;mitotic cell cycle;protein metabolic process;protein modification by small protein conjugation or removal;protein modification process;proteolysis;proteolysis involved in cellular protein catabolic process;regulation of cell cycle;regulation of protein modification process;response…	Proteasome
Q9UNN5	FAS-associated factor 1 (hFAF1) (UBX domain-containing protein 12) (UBX domain-containing protein 3A)	FAF1 UBXD12 UBXN3A CGI-03	apoptosis;catabolic process;cell death;cellular catabolic process;cellular macromolecule catabolic process;death;macromolecule catabolic process;modification-dependent macromolecule catabolic process;modification-dependent protein catabolic process;negative regulation of cellular process;negative regulation of transport;positive regulation of protein complex assembly;programmed cell death;proteas…	biological regulation;catabolic process;cell death;death;protein metabolic process;proteolysis;proteolysis involved in cellular protein catabolic process;regulation of protein modification process
Q13177	Serine/threonine-protein kinase PAK 2 (EC 2.7.11.1) (Gamma-PAK) (PAK65) (S6/H4 kinase) (p21-activated kinase 2) (PAK-2) (p58) [Cleaved into: PAK-2p27 (p27);PAK-2p34 (p34) (C-t-PAK2)]	PAK2	actin cytoskeleton organization;actin filament-based process;activation of immune response;activation of innate immune response;activation of protein kinase activity;antigen receptor-mediated signaling pathway;apoptosis;cell death;cell surface receptor linked signaling pathway;cellular component disassembly involved in apoptosis;cellular component movement;cellular protein metabolic process;cellu…	biological regulation;cell death;cellular component movement;cytoskeleton organization;death;immune system process;macromolecule modification;phosphorus metabolic process;protein metabolic process;protein modification process;protein phosphorylation;regulation of cell cycle;regulation of protein modification process;response to chemical stimulus;response to external stimulus;response to stimulus;…	Axon guidance;ErbB signaling pathway;Focal adhesion;MAPK signaling pathway;Regulation of actin cytoskeleton;Renal cell carcinoma;T cell receptor signaling pathway
O00273	DNA fragmentation factor subunit alpha (DNA fragmentation factor 45 kDa subunit) (DFF-45) (Inhibitor of CAD) (ICAD)	DFFA DFF1 DFF45 H13	apoptosis;catabolic process;cell death;cellular catabolic process;cellular component disassembly involved in apoptosis;cellular macromolecule catabolic process;death;macromolecule catabolic process;programmed cell death;regulation of apoptosis;regulation of biological process;regulation of cell death;regulation of cellular process;regulation of programmed cell death	biological regulation;catabolic process;cell death;death	Apoptosis
O75832	26S proteasome non-ATPase regulatory subunit 10 (26S proteasome regulatory subunit p28) (Gankyrin) (p28(GANK))	PSMD10	activation of immune response;activation of innate immune response;anaphase-promoting complex-dependent proteasomal ubiquitin-dependent protein catabolic process;antigen processing and presentation;antigen processing and presentation of exogenous antigen;antigen processing and presentation of exogenous peptide antigen;antigen processing and presentation of exogenous peptide antigen via MHC class …	biological regulation;catabolic process;cell cycle;cell death;cellular component assembly;death;immune system process;macromolecule modification;mitotic cell cycle;protein metabolic process;protein modification by small protein conjugation or removal;protein modification process;proteolysis;proteolysis involved in cellular protein catabolic process;regulation of cell cycle;regulation of organelle…
P02511	Alpha-crystallin B chain (Alpha(B)-crystallin) (Heat shock protein beta-5) (HspB5) (Renal carcinoma antigen NY-REN-27) (Rosenthal fiber component)	CRYAB CRYA2 HSPB5	apoptosis;cell death;cellular component assembly;cellular component assembly at cellular level;cellular protein metabolic process;cellular response to stimulus;cellular response to stress;cytoskeleton organization;death;intracellular protein kinase cascade;intracellular signal transduction;microtubule cytoskeleton organization;microtubule-based process;negative regulation of apoptosis;negative re…	biological regulation;cell death;cellular component assembly;cytoskeleton organization;death;protein metabolic process;response to abiotic stimulus;response to chemical stimulus;response to endogenous stimulus;response to stimulus;response to stress;signal transduction
Q9BST9	Rhotekin	RTKN RTKN1	apoptosis;cell death;cellular response to stimulus;cytoskeleton organization;death;intracellular signal transduction;negative regulation of catalytic activity;negative regulation of molecular function;programmed cell death;regulation of biological process;regulation of catabolic process;regulation of catalytic activity;regulation of cellular catabolic process;regulation of cellular metabolic proc…	biological regulation;cell death;cytoskeleton organization;death;response to stimulus;signal transduction
P62333	26S proteasome regulatory subunit 10B (26S proteasome AAA-ATPase subunit RPT4) (Proteasome 26S subunit ATPase 6) (Proteasome subunit p42)	PSMC6 SUG2	activation of immune response;activation of innate immune response;anaphase-promoting complex-dependent proteasomal ubiquitin-dependent protein catabolic process;antigen processing and presentation;antigen processing and presentation of exogenous antigen;antigen processing and presentation of exogenous peptide antigen;antigen processing and presentation of exogenous peptide antigen via MHC class …	biological regulation;catabolic process;cell cycle;cell death;death;immune system process;macromolecule modification;mitotic cell cycle;protein metabolic process;protein modification by small protein conjugation or removal;protein modification process;proteolysis;proteolysis involved in cellular protein catabolic process;regulation of cell cycle;regulation of protein modification process;response…	Proteasome
O43353	Receptor-interacting serine/threonine-protein kinase 2 (EC 2.7.11.1) (CARD-containing interleukin-1 beta-converting enzyme-associated kinase) (CARD-containing IL-1 beta ICE-kinase) (RIP-like-interacting CLARP kinase) (Receptor-interacting protein 2) (RIP-2) (Tyrosine-protein kinase RIPK2) (EC 2.7.10.2)	RIPK2 CARDIAK RICK RIP2 UNQ277/PRO314/PRO34092	activation of immune response;activation of innate immune response;activation of MAPK activity;antigen receptor-mediated signaling pathway;apoptosis;cell death;cell surface receptor linked signaling pathway;cellular protein metabolic process;cellular response to stimulus;cellular response to stress;cytoplasmic pattern recognition receptor signaling pathway;death;defense response;enzyme linked rec…	biological regulation;cell activation;cell death;cell proliferation;death;immune system process;macromolecule modification;phosphorus metabolic process;protein metabolic process;protein modification process;protein phosphorylation;regulation of protein modification process;response to biotic stimulus;response to chemical stimulus;response to stimulus;response to stress;signal transduction	Neurotrophin signaling pathway;NOD-like receptor signaling pathway;Shigellosis
Q9NZJ5	Eukaryotic translation initiation factor 2-alpha kinase 3 (EC 2.7.11.1) (PRKR-like endoplasmic reticulum kinase) (Pancreatic eIF2-alpha kinase) (HsPEK)	EIF2AK3 PEK PERK	apoptosis;cell death;cell surface receptor linked signaling pathway;cellular component assembly;cellular protein metabolic process;cellular response to chemical stimulus;cellular response to organic substance;cellular response to stimulus;cellular response to stress;death;enzyme linked receptor protein signaling pathway;establishment of localization;establishment of localization in cell;intracell…	biological regulation;cell death;cellular component assembly;death;establishment of localization;macromolecule modification;phosphorus metabolic process;protein metabolic process;protein modification process;protein phosphorylation;regulation of translation;response to biotic stimulus;response to chemical stimulus;response to external stimulus;response to stimulus;response to stress;secretion;sig…	Hepatitis C;Measles
Q9NQC7	Ubiquitin carboxyl-terminal hydrolase CYLD (EC 3.4.19.12) (Deubiquitinating enzyme CYLD) (Ubiquitin thioesterase CYLD) (Ubiquitin-specific-processing protease CYLD)	CYLD CYLD1 KIAA0849 HSPC057	activation of immune response;activation of innate immune response;catabolic process;cell cycle;cell death;cell surface receptor linked signaling pathway;cellular catabolic process;cellular macromolecule catabolic process;cellular protein metabolic process;cellular response to stimulus;cytoplasmic pattern recognition receptor signaling pathway;death;defense response;immune response;immune respons…	biological regulation;catabolic process;cell cycle;cell death;death;immune system process;macromolecule modification;protein metabolic process;protein modification by small protein conjugation or removal;protein modification process;proteolysis;proteolysis involved in cellular protein catabolic process;regulation of cell cycle;regulation of organelle organization;response to stimulus;response to …	Osteoclast differentiation;RIG-I-like receptor signaling pathway
P04406	Glyceraldehyde-3-phosphate dehydrogenase (GAPDH) (EC 1.2.1.12) (Peptidyl-cysteine S-nitrosylase GAPDH) (EC 2.6.99.-)	GAPDH GAPD CDABP0047 OK/SW-cl.12	alcohol biosynthetic process;alcohol metabolic process;apoptosis;carbohydrate biosynthetic process;cell death;cellular carbohydrate biosynthetic process;cellular protein metabolic process;cellular response to chemical stimulus;cellular response to organic substance;cellular response to stimulus;cytoskeleton organization;death;glucose metabolic process;hexose biosynthetic process;hexose metabolic …	alcohol metabolic process;biological regulation;cell death;cytoskeleton organization;death;macromolecule modification;protein metabolic process;protein modification process;regulation of translation;response to chemical stimulus;response to stimulus	Glycolysis / Gluconeogenesis
P23396	40S ribosomal protein S3 (EC 4.2.99.18) (Small ribosomal subunit protein uS3)	RPS3 OK/SW-cl.26	apoptosis;catabolic process;cell cycle process;cell death;cellular catabolic process;cellular macromolecule catabolic process;cellular protein metabolic process;cellular response to stimulus;cellular response to stress;cotranslational protein targeting to membrane;death;establishment of localization;establishment of localization in cell;establishment of protein localization;establishment of prote…	biological regulation;catabolic process;cell death;cell division;cytoplasmic translation;death;establishment of localization;mitosis;nuclear division;protein metabolic process;protein targeting;protein transport;regulation of translation;response to DNA damage stimulus;response to stimulus;response to stress;RNA catabolic process;transport;viral reproduction	Ribosome

## Sheet: Heatmap No12-GOBP 5
-4517	GOBP name	programmed cell death	2.0528e-07	1.3597	222	137	2051	1.1914e-05
Uniprot	Protein names	Gene Names	GOBP name	GOBP slim name	KEGG name
P00441	Superoxide dismutase [Cu-Zn] (EC 1.15.1.1) (Superoxide dismutase 1) (hSod1)	SOD1	activation of MAPK activity;cell projection organization;cellular component movement;cellular modified amino acid metabolic process;cellular protein metabolic process;cellular response to chemical stimulus;cellular response to organic substance;cellular response to stimulus;cellular response to stress;cytoskeleton organization;cytoskeleton-dependent intracellular transport;establishment of locali…	biological regulation;cell activation;cellular amino acid metabolic process;cellular component movement;cytoskeleton organization;cytoskeleton-dependent intracellular transport;establishment of localization;immune system process;macromolecule modification;membrane organization;phosphorus metabolic process;protein metabolic process;protein modification process;protein phosphorylation;regulation of…
P61244	Protein max (Class D basic helix-loop-helix protein 4) (bHLHd4) (Myc-associated factor X)	MAX BHLHD4	apoptosis;cell death;cellular component assembly;cellular response to chemical stimulus;cellular response to endogenous stimulus;cellular response to hormone stimulus;cellular response to organic substance;cellular response to peptide hormone stimulus;cellular response to stimulus;cellular response to stress;death;programmed cell death;regulation of biological process;regulation of metabolic proc…	biological regulation;cell death;cellular component assembly;death;response to chemical stimulus;response to endogenous stimulus;response to external stimulus;response to stimulus;response to stress	MAPK signaling pathway;Pathways in cancer
P63244	Receptor of activated protein C kinase 1 (Cell proliferation-inducing gene 21 protein) (Guanine nucleotide-binding protein subunit beta-2-like 1) (Guanine nucleotide-binding protein subunit beta-like protein 12.3) (Human lung cancer oncogene 7 protein) (HLC-7) (Receptor for activated C kinase) (Small ribosomal subunit protein RACK1) [Cleaved into: Receptor of activated protein C kinase 1, N-termi…	RACK1 GNB2L1 HLC7 PIG21	cell cycle;cellular response to chemical stimulus;cellular response to organic substance;cellular response to stimulus;negative regulation of catalytic activity;negative regulation of cell communication;negative regulation of cellular component organization;negative regulation of cellular process;negative regulation of cellular protein metabolic process;negative regulation of molecular function;n…	biological regulation;cell cycle;regulation of cell cycle;regulation of protein modification process;regulation of translation;response to chemical stimulus;response to stimulus;viral reproduction	Measles
Q17RY0	Cytoplasmic polyadenylation element-binding protein 4 (CPE-BP4) (CPE-binding protein 4) (hCPEB-4)	CPEB4 KIAA1673	cell surface receptor linked signaling pathway;cellular response to chemical stimulus;cellular response to endogenous stimulus;cellular response to organic substance;cellular response to stimulus;cellular response to stress;negative regulation of apoptosis;negative regulation of cell death;negative regulation of cellular process;negative regulation of programmed cell death;regulation of apoptosis…	biological regulation;response to chemical stimulus;response to endogenous stimulus;response to external stimulus;response to stimulus;response to stress;signal transduction
P61289	Proteasome activator complex subunit 3 (11S regulator complex subunit gamma) (REG-gamma) (Activator of multicatalytic protease subunit 3) (Ki nuclear autoantigen) (Proteasome activator 28 subunit gamma) (PA28g) (PA28gamma)	PSME3	activation of immune response;activation of innate immune response;anaphase-promoting complex-dependent proteasomal ubiquitin-dependent protein catabolic process;antigen processing and presentation;antigen processing and presentation of exogenous antigen;antigen processing and presentation of exogenous peptide antigen;antigen processing and presentation of exogenous peptide antigen via MHC class …	biological regulation;catabolic process;cell cycle;cell death;death;immune system process;macromolecule modification;mitotic cell cycle;protein metabolic process;protein modification by small protein conjugation or removal;protein modification process;proteolysis;proteolysis involved in cellular protein catabolic process;regulation of cell cycle;regulation of protein modification process;response…	Hepatitis C;Proteasome
P09429	High mobility group protein B1 (High mobility group protein 1) (HMG-1)	HMGB1 HMG1	apoptosis;catabolic process;cell death;cell projection organization;cellular catabolic process;cellular component disassembly involved in apoptosis;cellular component movement;cellular macromolecule catabolic process;cellular response to chemical stimulus;cellular response to stimulus;death;defense response;immune response;immune system process;innate immune response;macromolecule catabolic proce…	biological regulation;catabolic process;cell activation;cell death;cellular component movement;death;immune system process;response to chemical stimulus;response to external stimulus;response to stimulus;response to stress
Q15276	Rab GTPase-binding effector protein 1 (Rabaptin-4) (Rabaptin-5) (Rabaptin-5alpha) (Renal carcinoma antigen NY-REN-17)	RABEP1 RAB5EP RABPT5 RABPT5A	apoptosis;cell death;death;endocytosis;establishment of localization;establishment of protein localization;membrane invagination;membrane organization;programmed cell death;protein transport;transport;vesicle-mediated transport	cell death;death;endocytosis;establishment of localization;membrane invagination;membrane organization;protein transport;transport;vesicle-mediated transport	Endocytosis
Q86TG7	Retrotransposon-derived protein PEG10 (Embryonal carcinoma differentiation-regulated protein) (Mammalian retrotransposon-derived protein 2) (Myelin expression factor 3-like protein 1) (MEF3-like protein 1) (Paternally expressed gene 10 protein) (Retrotransposon gag domain-containing protein 3) (Retrotransposon-derived gag-like polyprotein) (Ty3/Gypsy-like protein)	PEG10 EDR KIAA1051e MAR2 MART2 MEF3L1 RGAG3	apoptosis;cell death;death;negative regulation of cell communication;negative regulation of cellular process;negative regulation of response to stimulus;negative regulation of signal transduction;negative regulation of signaling;programmed cell death;regulation of biological process;regulation of cell communication;regulation of cellular process;regulation of response to stimulus;regulation of si…	biological regulation;cell death;death
Q99497	Parkinson disease protein 7 (Maillard deglycase) (Oncogene DJ1) (Parkinsonism-associated deglycase) (Protein DJ-1) (DJ-1) (Protein/nucleic acid deglycase DJ-1) (EC 3.1.2.-, EC 3.5.1.-, EC 3.5.1.124)	PARK7	activation of protein kinase activity;alcohol biosynthetic process;alcohol metabolic process;autophagy;catabolic process;cellular catabolic process;cellular protein metabolic process;cellular response to chemical stimulus;cellular response to stimulus;cellular response to stress;defense response;establishment of localization;intracellular signal transduction;macromolecule modification;negative re…	alcohol metabolic process;autophagy;biological regulation;catabolic process;cellular aldehyde metabolic process;establishment of localization;macromolecule modification;protein metabolic process;protein modification process;regulation of protein modification process;response to chemical stimulus;response to stimulus;response to stress;signal transduction;transport
O76075	DNA fragmentation factor subunit beta (EC 3.-.-.-) (Caspase-activated deoxyribonuclease) (CAD) (Caspase-activated DNase) (Caspase-activated nuclease) (CPAN) (DNA fragmentation factor 40 kDa subunit) (DFF-40)	DFFB CAD DFF2 DFF40	apoptosis;catabolic process;cell death;cellular catabolic process;cellular component disassembly involved in apoptosis;cellular macromolecule catabolic process;death;macromolecule catabolic process;programmed cell death	catabolic process;cell death;death	Apoptosis
Q13490	Baculoviral IAP repeat-containing protein 2 (EC 2.3.2.27) (Cellular inhibitor of apoptosis 1) (C-IAP1) (IAP homolog B) (Inhibitor of apoptosis protein 2) (hIAP-2) (hIAP2) (RING finger protein 48) (RING-type E3 ubiquitin transferase BIRC2) (TNFR2-TRAF-signaling complex protein 2)	BIRC2 API1 MIHB RNF48	activation of immune response;activation of innate immune response;apoptosis;catabolic process;cell death;cell surface receptor linked signaling pathway;cellular catabolic process;cellular component assembly;cellular component disassembly involved in apoptosis;cellular macromolecule catabolic process;cellular protein metabolic process;cellular response to stimulus;death;defense response;immune re…	biological regulation;catabolic process;cell death;cellular component assembly;death;immune system process;macromolecule modification;protein metabolic process;protein modification by small protein conjugation or removal;protein modification process;proteolysis;proteolysis involved in cellular protein catabolic process;regulation of cell cycle;response to chemical stimulus;response to stimulus;re…	Apoptosis;Focal adhesion;NOD-like receptor signaling pathway;Pathways in cancer;Toxoplasmosis;Ubiquitin mediated proteolysis
P23528	Cofilin-1 (18 kDa phosphoprotein) (p18) (Cofilin, non-muscle isoform)	CFL1 CFL	actin cytoskeleton organization;actin filament organization;actin filament-based process;actin polymerization or depolymerization;cell cycle process;cell surface receptor linked signaling pathway;cellular component movement;cellular protein metabolic process;cellular response to stimulus;cytoskeleton organization;defense response;enzyme linked receptor protein signaling pathway;establishment of l…	biological regulation;cell activation;cellular component movement;cytoskeleton organization;establishment of localization;establishment or maintenance of cell polarity;immune system process;macromolecule modification;phosphorus metabolic process;protein depolymerization;protein metabolic process;protein modification process;protein phosphorylation;protein targeting;protein transport;regulation of…	Axon guidance;Fc gamma R-mediated phagocytosis;Regulation of actin cytoskeleton
[truncated: 252 more rows]

## Sheet: Heatmap No12-GOBP 6
-4517	GOBP slim name	cytoskeleton organization	4.2125e-07	1.331	245	148	2051	3.4783e-06
Uniprot	Protein names	Gene Names	GOBP name	GOBP slim name	KEGG name
O94927	HAUS augmin-like complex subunit 5	HAUS5 KIAA0841	cell cycle process;cellular component assembly;cellular component assembly at cellular level;cytoskeleton organization;microtubule cytoskeleton organization;microtubule organizing center organization;microtubule-based process;spindle organization	cell division;cellular component assembly;cytoskeleton organization;microtubule organizing center organization;mitosis;nuclear division;organelle assembly
[truncated: 199 more rows]

## Sheet: Heatmap No18
Cluster ID	Type	Name	P value	Enrichment	Total	In cluster	Cluster size	Ben. Ho. FDR
-4456	GOBP slim name	vesicle-mediated transport	4.71e-21	1.756	311	180	1472	1.3518e-18
[truncated: 522 more rows]

## Sheet: No18-CREB3-CF-mock+UVB-mock-GO
Cluster ID	Type	Name	P value	Enrichment	Total	In cluster	Cluster size	Ben. Ho. FDR
[truncated: 6 more rows]

[truncated: 6 more sheets: Heatmap No18-GOBP 1, Heatmap No18-GOBP 2, Heatmap No18-GOBP 3, Heatmap No18-GOBP 4, Heatmap No18-GOBP 5, Heatmap No18-GOBP 6]
